# Supplementary material for: 2-Propynyl 2-hydroxy­benzoate
Source: Acta Crystallogr Sect E Struct Rep Online. 2009 Dec 24;66(Pt 1):o226–7. doi: 10.1107/S160053680905421X (PMC2980208; doi:10.1107/S160053680905421X)
Supplement: Supplementary file 1 [file e-66-0o226-sup1.cif]

##############################################################################
###                                                                        ###
###        Electronic paper (Acta Crystallographica Section E)             ###
###                                                                        ###
##############################################################################
#                                                                            #
# This CIF contains the data in a paper accepted for publication in Acta     #
# Crystallographica Section E. It conforms to the requirements of Notes      #
# for Authors for Section E, and has been peer reviewed under the auspices   #
# of the IUCr Commission on Journals.                                        #
#                                                                            #
# Full details of the Crystallographic Information File format               #
# are given in the paper "The Crystallographic Information File (CIF):       #
# a New Standard Archive File for Crystallography" by S. R. Hall, F. H.      #
# Allen and I. D. Brown [Acta Cryst. (1991), A47, 655-685].                  #
#                                                                            #
# The current version of the core CIF dictionary is obtainable from          #
# ftp://ftp.iucr.org/pub/cif_core.dic. The current version number is 2.4.    #
#                                                                            #
# Software is freely available for graphical display of the structure(s) in  #
# this CIF.  For information consult the CIF home page http://www.iucr.org/  #
# cif/home.html                                                              #
#                                                                            #
# This file may be used for bona fide research purposes within the           #
# scientific community so long as proper attribution is given to the journal # 
# article from which it was obtained.                                        #
#                                                                            #
##############################################################################
                                             
data_global
_audit_creation_method     'PLATON <TABLE ACC> option'
_journal_date_recd_electronic     2009-12-15
_journal_date_accepted     2009-12-16
_journal_name_full     'Acta Crystallographica, Section E'
_journal_year     2010
_journal_volume     66
_journal_issue      1
_journal_page_first     o226
_journal_page_last     o227
_journal_paper_category     QO
_journal_coeditor_code     TK2601
_publ_contact_author_name     'Prof. Peter Healy'
_publ_contact_author_address
;
School of Science
Eskitis Institute
Griffith University
Nathan, BRISBANE 4111, Australia
;
_publ_contact_author_email     'p.healy@griffith.edu.au'
_publ_contact_author_fax     '617 3735 6572'
_publ_contact_author_phone     '617 3735 7442'
_publ_section_title
;
2-Propynyl 2-hydroxybenzoate
;
loop_
    _publ_author_name
    _publ_author_address
    'Stephan M. Levonis'
;
Institute for Glycomics,
Griffith University, Gold Coast Campus
Gold Coast 4222, Australia
;
    'Milton J. Kiefel'
;
Institute for Glycomics,
Griffith University, Gold Coast Campus
Gold Coast 4222, Australia
;
    'Todd A. Houston'
;
Institute for Glycomics,
Griffith University, Gold Coast Campus
Gold Coast 4222, Australia
;
    'Peter C. Healy'
;
Eskitis Institute for Cell and Molecular Therapies
Griffith University, Nathan Campus
Brisbane 4111, Australia
;
data_I
_chemical_name_systematic
;
2-Propynyl 2-hydroxybenzoate
;
_chemical_name_common     ?
_chemical_formula_moiety     'C10 H8 O3'
_chemical_formula_sum     'C10 H8 O3'
_chemical_formula_structural     ?
_chemical_formula_iupac     'C10 H8 O3'
_chemical_formula_weight     176.16
_chemical_melting_point     ?
_symmetry_cell_setting     Monoclinic
_symmetry_space_group_name_H-M     'P 21/c'
_symmetry_space_group_name_Hall     '-P 2ybc'
loop_
    _symmetry_equiv_pos_site_id
    _symmetry_equiv_pos_as_xyz
    1 x,y,z
    2 -x,1/2+y,1/2-z
    3 -x,-y,-z
    4 x,1/2-y,1/2+z
_cell_length_a     18.7150(14)
_cell_length_b     12.7972(10)
_cell_length_c     7.2310(7)
_cell_angle_alpha     90
_cell_angle_beta     90.191(8)
_cell_angle_gamma     90
_cell_volume     1731.8(3)
_cell_formula_units_Z     8
_cell_measurement_reflns_used     3378
_cell_measurement_theta_min     3.2
_cell_measurement_theta_max     25.0
_cell_measurement_temperature     296
_cell_special_details
;
;
_exptl_crystal_description     'block'
_exptl_crystal_colour     'colourless'
_exptl_crystal_size_max     0.36
_exptl_crystal_size_mid     0.30
_exptl_crystal_size_min     0.12
_exptl_crystal_size_rad     ?
_exptl_crystal_density_diffrn     1.351
_exptl_crystal_density_meas     ?
_exptl_crystal_density_method     'not measured'
_exptl_crystal_F_000     736
_exptl_absorpt_coefficient_mu     0.100
_exptl_absorpt_correction_type     'multi-scan'
_exptl_absorpt_process_details
;
(CrysAlis RED; Oxford Diffraction, 2009)
;
_exptl_absorpt_correction_T_min     0.965
_exptl_absorpt_correction_T_max     0.988
_exptl_special_details
;
;
_diffrn_ambient_temperature     296.0(10)
_diffrn_radiation_type     'MoK\a'
_diffrn_radiation_wavelength     0.71070
_diffrn_radiation_source     'Enhance (Mo) X-ray Source'
_diffrn_radiation_monochromator     'graphite'
_diffrn_measurement_device_type     'Oxford-Diffraction GEMINI S Ultra'
_diffrn_measurement_method     '\w and \f'
_diffrn_detector_area_resol_mean     16.0774
_diffrn_reflns_number     10756
_diffrn_reflns_av_R_equivalents     0.031
_diffrn_reflns_av_sigmaI/netI     0.038
_diffrn_reflns_theta_min     3.24
_diffrn_reflns_theta_max     25.18
_diffrn_reflns_theta_full     25.18
_diffrn_measured_fraction_theta_max     0.989
_diffrn_measured_fraction_theta_full     0.989
_diffrn_reflns_limit_h_min     -22
_diffrn_reflns_limit_h_max     22
_diffrn_reflns_limit_k_min     -15
_diffrn_reflns_limit_k_max     15
_diffrn_reflns_limit_l_min     -8
_diffrn_reflns_limit_l_max     8
_diffrn_reflns_reduction_process
;
;
_diffrn_standards_number     0
_diffrn_standards_interval_count     ?
_diffrn_standards_interval_time     ?
_diffrn_standards_decay_%     0
_refine_special_details
;
Refinement on <i>F</i>^2^ for ALL reflections except those flagged by the user
for potential systematic errors. Weighted <i>R</i>-factors <i>wR</i> and all
goodnesses of fit <i>S</i> are based on <i>F</i>^2^, conventional
<i>R</i>-factors <i>R</i> are based on <i>F</i>, with <i>F</i> set to zero for
negative <i>F</i>^2^. The observed criterion of <i>F</i>^2^ > \s(<i>F</i>^2^)
is used only for calculating -<i>R</i>-factor-obs <i>etc</i>. and is not
relevant to the choice of reflections for refinement. <i>R</i>-factors based
on <i>F</i>^2^ are statistically about twice as large as those based on
<i>F</i>, and <i>R</i>-factors based on ALL data will be even larger.
;
_reflns_number_total     3081
_reflns_number_gt     1941
_reflns_threshold_expression     I>2\s(I)
_refine_ls_structure_factor_coef     Fsqd
_refine_ls_matrix_type     full
_refine_ls_R_factor_all     0.079
_refine_ls_R_factor_gt     0.039
_refine_ls_wR_factor_gt     0.087
_refine_ls_wR_factor_ref     0.098
_refine_ls_goodness_of_fit_ref     0.93
_refine_ls_restrained_S_all     0.93
_refine_ls_number_reflns     3081
_refine_ls_number_parameters     235
_refine_ls_number_restraints     0
_refine_ls_number_constraints     ?
_refine_ls_hydrogen_treatment     constr
_refine_ls_weighting_scheme     'calc'
_refine_ls_weighting_details
                 'calc w=1/[\s^2^(Fo^2^)+(0.0531P)^2^] where P=(Fo^2^+2Fc^2^)/3'
_atom_sites_solution_hydrogens     geom
_atom_sites_solution_primary     'direct'
_atom_sites_solution_secondary     difmap
_refine_ls_shift/su_max     0.001
_refine_ls_shift/su_mean     0.000
_refine_diff_density_max     0.14
_refine_diff_density_min     -0.14
_refine_ls_extinction_method     none
loop_
    _atom_type_symbol
    _atom_type_description
    _atom_type_scat_dispersion_real
    _atom_type_scat_dispersion_imag
    _atom_type_scat_source
    O O 0.0106 0.0060 'International Tables Vol C Tables 4.2.6.8 and 6.1.1.4'
    H H 0.0000 0.0000 'International Tables Vol C Tables 4.2.6.8 and 6.1.1.4'
    C C 0.0033 0.0016 'International Tables Vol C Tables 4.2.6.8 and 6.1.1.4'
_computing_data_collection     'CrysAlis CCD (Oxford Diffraction, 2009)'
_computing_cell_refinement     'CrysAlis RED (Oxford Diffraction, 2009)'
_computing_data_reduction     'CrysAlis RED (Oxford Diffraction, 2009)'
_computing_structure_solution     'SIR97 (Altomare <i>et al.</i>,  1999)'
_computing_structure_refinement     'SHELXL97 (Sheldrick, 2008)'
_computing_molecular_graphics     'ORTEP-3 for Windows (Farrugia, 1997)'
_computing_publication_material
                               'PLATON (Spek, 2009) and publCIF (Westrip, 2010)'
loop_
    _atom_site_type_symbol
    _atom_site_label
    _atom_site_fract_x
    _atom_site_fract_y
    _atom_site_fract_z
    _atom_site_U_iso_or_equiv
    _atom_site_thermal_displace_type
    _atom_site_calc_flag
    _atom_site_refinement_flags
    _atom_site_occupancy
    O O1 0.47564(6) 0.17697(9) 0.12869(19) 0.0639(5) Uani . . 1.000
    O O7 0.57032(6) 0.02715(9) 0.10015(17) 0.0548(5) Uani . . 1.000
    O O8 0.68501(5) 0.06996(8) 0.06527(16) 0.0471(4) Uani . . 1.000
    C C1 0.53250(9) 0.24189(13) 0.1244(2) 0.0435(6) Uani . . 1.000
    C C2 0.60284(8) 0.20595(12) 0.1059(2) 0.0370(5) Uani . . 1.000
    C C3 0.65779(8) 0.27917(13) 0.1010(2) 0.0464(6) Uani . . 1.000
    C C4 0.64437(10) 0.38407(14) 0.1112(3) 0.0554(7) Uani . . 1.000
    C C5 0.57450(11) 0.41802(14) 0.1295(3) 0.0580(7) Uani . . 1.000
    C C6 0.51933(9) 0.34830(14) 0.1376(2) 0.0535(7) Uani . . 1.000
    C C7 0.61613(8) 0.09414(12) 0.0911(2) 0.0387(6) Uani . . 1.000
    C C8 0.69957(9) -0.04016(13) 0.0400(3) 0.0529(7) Uani . . 1.000
    C C9 0.77295(9) -0.05066(13) -0.0228(2) 0.0497(7) Uani . . 1.000
    C C10 0.83132(10) -0.06146(15) -0.0747(3) 0.0633(8) Uani . . 1.000
    O O11 1.00806(6) 0.04958(11) 0.2637(2) 0.0843(6) Uani . . 1.000
    O O17 0.91622(6) -0.09764(10) 0.33340(19) 0.0675(5) Uani . . 1.000
    O O18 0.80791(6) -0.05357(8) 0.43315(15) 0.0496(4) Uani . . 1.000
    C C11 0.95424(9) 0.11680(14) 0.3039(3) 0.0528(7) Uani . . 1.000
    C C12 0.88641(8) 0.08199(13) 0.3537(2) 0.0428(6) Uani . . 1.000
    C C13 0.83356(9) 0.15589(13) 0.3864(2) 0.0516(7) Uani . . 1.000
    C C14 0.84724(10) 0.26037(15) 0.3751(3) 0.0624(8) Uani . . 1.000
    C C15 0.91532(11) 0.29250(15) 0.3294(3) 0.0661(8) Uani . . 1.000
    C C16 0.96819(10) 0.22262(16) 0.2939(3) 0.0641(8) Uani . . 1.000
    C C17 0.87317(9) -0.02986(13) 0.3700(2) 0.0453(6) Uani . . 1.000
    C C18 0.79398(10) -0.16364(13) 0.4549(3) 0.0561(7) Uani . . 1.000
    C C19 0.72292(10) -0.17626(13) 0.5328(2) 0.0513(7) Uani . . 1.000
    C C20 0.66642(10) -0.19093(15) 0.5941(3) 0.0627(8) Uani . . 1.000
    H H1 0.48950 0.11110 0.10160 0.0760 Uiso . . 1.000
    H H3 0.70590 0.25560 0.08950 0.0550 Uiso . . 1.000
    H H4 0.68250 0.43350 0.10570 0.0670 Uiso . . 1.000
    H H5 0.56540 0.49150 0.13700 0.0690 Uiso . . 1.000
    H H6 0.47180 0.37330 0.15270 0.0630 Uiso . . 1.000
    H H8A 0.69370 -0.07620 0.15400 0.0630 Uiso . . 1.000
    H H8B 0.66820 -0.06890 -0.04980 0.0630 Uiso . . 1.000
    H H10 0.87890 -0.07030 -0.11700 0.0750 Uiso . . 1.000
    H H11 0.99390 -0.01650 0.28820 0.0990 Uiso . . 1.000
    H H13 0.78680 0.13280 0.42100 0.0610 Uiso . . 1.000
    H H14 0.81070 0.31060 0.39670 0.0750 Uiso . . 1.000
    H H15 0.92580 0.36530 0.32450 0.0790 Uiso . . 1.000
    H H16 1.01500 0.24600 0.26110 0.0790 Uiso . . 1.000
    H H18A 0.79640 -0.19700 0.33770 0.0640 Uiso . . 1.000
    H H18B 0.82850 -0.19340 0.53560 0.0640 Uiso . . 1.000
    H H20 0.62010 -0.20280 0.64430 0.0760 Uiso . . 1.000
loop_
    _atom_site_aniso_label
    _atom_site_aniso_U_11
    _atom_site_aniso_U_22
    _atom_site_aniso_U_33
    _atom_site_aniso_U_12
    _atom_site_aniso_U_13
    _atom_site_aniso_U_23
    O1 0.0381(7) 0.0519(8) 0.1017(11) -0.0002(6) 0.0130(6) -0.0085(7)
    O7 0.0394(7) 0.0389(7) 0.0862(10) -0.0057(6) 0.0079(6) 0.0033(6)
    O8 0.0360(6) 0.0325(7) 0.0728(8) 0.0015(5) 0.0047(6) -0.0034(5)
    C1 0.0414(10) 0.0436(11) 0.0456(11) 0.0020(8) 0.0048(8) -0.0021(8)
    C2 0.0388(9) 0.0340(9) 0.0381(10) 0.0011(7) 0.0050(7) 0.0004(7)
    C3 0.0418(10) 0.0402(11) 0.0574(12) -0.0010(8) 0.0100(8) -0.0030(8)
    C4 0.0619(12) 0.0377(11) 0.0668(14) -0.0063(9) 0.0118(10) -0.0065(9)
    C5 0.0769(14) 0.0356(11) 0.0614(13) 0.0098(10) 0.0049(10) -0.0041(9)
    C6 0.0504(11) 0.0489(12) 0.0612(13) 0.0144(9) 0.0068(9) -0.0059(9)
    C7 0.0343(9) 0.0388(10) 0.0431(10) -0.0016(8) 0.0025(7) 0.0002(8)
    C8 0.0461(10) 0.0331(10) 0.0794(14) 0.0048(8) 0.0039(9) -0.0018(9)
    C9 0.0470(11) 0.0380(11) 0.0641(13) 0.0043(8) 0.0025(9) -0.0048(9)
    C10 0.0509(12) 0.0542(13) 0.0847(15) 0.0051(10) 0.0100(11) -0.0090(10)
    O11 0.0449(8) 0.0664(10) 0.1419(14) 0.0016(7) 0.0332(8) -0.0043(9)
    O17 0.0504(8) 0.0455(8) 0.1068(12) 0.0114(6) 0.0168(7) -0.0037(7)
    O18 0.0498(7) 0.0343(7) 0.0649(8) -0.0014(5) 0.0163(6) 0.0002(5)
    C11 0.0421(10) 0.0540(12) 0.0624(13) -0.0011(9) 0.0113(9) -0.0022(9)
    C12 0.0413(9) 0.0418(10) 0.0454(11) -0.0025(8) 0.0078(8) -0.0011(8)
    C13 0.0455(10) 0.0427(11) 0.0667(13) -0.0010(8) 0.0172(9) 0.0000(8)
    C14 0.0636(13) 0.0421(12) 0.0817(15) 0.0012(10) 0.0155(11) 0.0021(10)
    C15 0.0756(14) 0.0418(11) 0.0810(15) -0.0126(11) 0.0095(12) 0.0039(10)
    C16 0.0517(12) 0.0622(14) 0.0785(15) -0.0170(10) 0.0158(10) 0.0031(11)
    C17 0.0406(10) 0.0439(11) 0.0513(12) 0.0025(8) 0.0059(8) -0.0013(8)
    C18 0.0615(12) 0.0350(11) 0.0718(13) 0.0001(9) 0.0112(10) 0.0010(9)
    C19 0.0570(12) 0.0366(11) 0.0602(12) -0.0055(9) 0.0079(9) 0.0017(8)
    C20 0.0575(12) 0.0481(12) 0.0826(15) -0.0045(10) 0.0124(11) 0.0012(10)
_geom_special_details
;
Bond distances, angles <i>etc</i>. have been calculated using the rounded
fractional coordinates. All su's are estimated from the variances of the
(full) variance-covariance matrix. The cell e.s.d.'s are taken into account in
the estimation of distances, angles and torsion angles
;
loop_
    _geom_bond_atom_site_label_1
    _geom_bond_atom_site_label_2
    _geom_bond_site_symmetry_1
    _geom_bond_site_symmetry_2
    _geom_bond_distance
    _geom_bond_publ_flag
    O1 C1 . . 1.351(2) no
    O7 C7 . . 1.2143(19) no
    O8 C7 . . 1.3394(18) no
    O8 C8 . . 1.447(2) no
    O1 H1 . . 0.9000 no
    O11 C11 . . 1.357(2) no
    O17 C17 . . 1.214(2) no
    O18 C17 . . 1.340(2) no
    O18 C18 . . 1.441(2) no
    O11 H11 . . 0.9000 no
    C1 C6 . . 1.387(2) no
    C1 C2 . . 1.401(2) no
    C2 C3 . . 1.392(2) no
    C2 C7 . . 1.456(2) no
    C3 C4 . . 1.368(2) no
    C4 C5 . . 1.385(3) no
    C5 C6 . . 1.366(3) no
    C8 C9 . . 1.454(2) no
    C9 C10 . . 1.165(3) no
    C3 H3 . . 0.9500 no
    C4 H4 . . 0.9500 no
    C5 H5 . . 0.9600 no
    C6 H6 . . 0.9500 no
    C8 H8B . . 0.9500 no
    C8 H8A . . 0.9500 no
    C10 H10 . . 0.9500 no
    C11 C12 . . 1.394(2) no
    C11 C16 . . 1.381(3) no
    C12 C17 . . 1.458(2) no
    C12 C13 . . 1.389(2) no
    C13 C14 . . 1.364(3) no
    C14 C15 . . 1.380(3) no
    C15 C16 . . 1.359(3) no
    C18 C19 . . 1.455(3) no
    C19 C20 . . 1.163(3) no
    C13 H13 . . 0.9600 no
    C14 H14 . . 0.9500 no
    C15 H15 . . 0.9500 no
    C16 H16 . . 0.9600 no
    C18 H18A . . 0.9500 no
    C18 H18B . . 0.9500 no
    C20 H20 . . 0.9500 no
loop_
    _geom_contact_atom_site_label_1
    _geom_contact_atom_site_label_2
    _geom_contact_distance
    _geom_contact_site_symmetry_1
    _geom_contact_site_symmetry_2
    _geom_contact_publ_flag
    O1 O7 2.6193(16) . . no
    O1 O7 3.2081(17) . 3_655 no
    O1 C20 3.340(2) . 3_656 no
    O7 O1 3.2081(17) . 3_655 no
    O7 O1 2.6193(16) . . no
    O7 C6 3.416(2) . 2_645 no
    O7 O7 3.0795(17) . 3_655 no
    O8 C4 3.419(2) . 4_554 no
    O11 O17 2.6007(18) . . no
    O11 C10 3.310(2) . 3_755 no
    O17 O11 2.6007(18) . . no
    O17 C16 3.291(2) . 2_745 no
    O17 C10 3.379(3) . . no
    O18 C9 3.3593(18) . . no
    O1 H20 2.4600 . 3_656 no
    O7 H6 2.7800 . 2_645 no
    O7 H8B 2.4600 . . no
    O7 H1 1.8600 . . no
    O7 H8A 2.6900 . . no
    O7 H1 2.5500 . 3_655 no
    O8 H3 2.4100 . . no
    O11 H15 2.7400 . 2_745 no
    O11 H10 2.3800 . 3_755 no
    O17 H11 1.8200 . . no
    O17 H18A 2.5800 . . no
    O17 H18B 2.5200 . . no
    O17 H16 2.4800 . 2_745 no
    O18 H13 2.4200 . . no
    C4 O8 3.419(2) . 4_555 no
    C4 C7 3.523(3) . 4_555 no
    C5 C7 3.429(3) . 4_555 no
    C6 O7 3.416(2) . 2_655 no
    C7 C4 3.523(3) . 4_554 no
    C7 C5 3.429(3) . 4_554 no
    C8 C20 3.519(3) . 4_544 no
    C9 C17 3.409(2) . . no
    C9 O18 3.3593(18) . . no
    C10 O11 3.310(2) . 3_755 no
    C10 C18 3.593(3) . 4_544 no
    C10 C17 3.332(3) . . no
    C10 O17 3.379(3) . . no
    C14 C15 3.584(3) . 4_555 no
    C15 C14 3.584(3) . 4_554 no
    C15 C16 3.504(3) . 4_555 no
    C16 O17 3.291(2) . 2_755 no
    C16 C15 3.504(3) . 4_554 no
    C17 C9 3.409(2) . . no
    C17 C10 3.332(3) . . no
    C18 C10 3.593(3) . 4_545 no
    C20 O1 3.340(2) . 3_656 no
    C20 C8 3.519(3) . 4_545 no
    C3 H13 2.9700 . 4_554 no
    C4 H13 3.0100 . 4_554 no
    C7 H1 2.3800 . . no
    C13 H3 3.0300 . 4_555 no
    C14 H3 3.0800 . 4_555 no
    C15 H11 3.1000 . 2_755 no
    C17 H11 2.3400 . . no
    C18 H8A 3.0800 . . no
    C19 H18A 3.0600 . 4_545 no
    C19 H8A 3.0700 . . no
    C20 H8B 3.0100 . 1_556 no
    C20 H8A 3.0500 . 4_545 no
    H1 O7 1.8600 . . no
    H1 C7 2.3800 . . no
    H1 O7 2.5500 . 3_655 no
    H3 C13 3.0300 . 4_554 no
    H3 C14 3.0800 . 4_554 no
    H3 H13 2.4100 . 4_554 no
    H3 H14 2.5500 . 4_554 no
    H3 O8 2.4100 . . no
    H4 H13 2.5200 . 4_554 no
    H6 O7 2.7800 . 2_655 no
    H8A C18 3.0800 . . no
    H8A C19 3.0700 . . no
    H8A C20 3.0500 . 4_544 no
    H8A O7 2.6900 . . no
    H8B C20 3.0100 . 1_554 no
    H8B O7 2.4600 . . no
    H10 O11 2.3800 . 3_755 no
    H11 O17 1.8200 . . no
    H11 C17 2.3400 . . no
    H11 C15 3.1000 . 2_745 no
    H11 H15 2.2800 . 2_745 no
    H13 O18 2.4200 . . no
    H13 C3 2.9700 . 4_555 no
    H13 C4 3.0100 . 4_555 no
    H13 H3 2.4100 . 4_555 no
    H13 H4 2.5200 . 4_555 no
    H14 H3 2.5500 . 4_555 no
    H15 O11 2.7400 . 2_755 no
    H15 H11 2.2800 . 2_755 no
    H16 O17 2.4800 . 2_755 no
    H18A O17 2.5800 . . no
    H18A C19 3.0600 . 4_544 no
    H18B O17 2.5200 . . no
    H20 O1 2.4600 . 3_656 no
loop_
    _geom_angle_atom_site_label_1
    _geom_angle_atom_site_label_2
    _geom_angle_atom_site_label_3
    _geom_angle_site_symmetry_1
    _geom_angle_site_symmetry_2
    _geom_angle_site_symmetry_3
    _geom_angle
    _geom_angle_publ_flag
    C7 O8 C8 . . . 115.11(12) no
    C1 O1 H1 . . . 110.00 no
    C17 O18 C18 . . . 115.08(13) no
    C11 O11 H11 . . . 109.00 no
    O1 C1 C6 . . . 117.52(15) no
    O1 C1 C2 . . . 122.74(15) no
    C2 C1 C6 . . . 119.73(15) no
    C1 C2 C3 . . . 118.42(14) no
    C1 C2 C7 . . . 119.36(14) no
    C3 C2 C7 . . . 122.22(14) no
    C2 C3 C4 . . . 121.57(15) no
    C3 C4 C5 . . . 119.13(16) no
    C4 C5 C6 . . . 120.89(17) no
    C1 C6 C5 . . . 120.25(16) no
    O7 C7 O8 . . . 121.63(14) no
    O7 C7 C2 . . . 124.67(14) no
    O8 C7 C2 . . . 113.70(13) no
    O8 C8 C9 . . . 107.93(13) no
    C8 C9 C10 . . . 178.35(19) no
    C2 C3 H3 . . . 119.00 no
    C4 C3 H3 . . . 119.00 no
    C5 C4 H4 . . . 120.00 no
    C3 C4 H4 . . . 121.00 no
    C4 C5 H5 . . . 119.00 no
    C6 C5 H5 . . . 120.00 no
    C1 C6 H6 . . . 120.00 no
    C5 C6 H6 . . . 119.00 no
    O8 C8 H8B . . . 110.00 no
    C9 C8 H8A . . . 110.00 no
    H8A C8 H8B . . . 109.00 no
    C9 C8 H8B . . . 109.00 no
    O8 C8 H8A . . . 110.00 no
    C9 C10 H10 . . . 180.00 no
    O11 C11 C16 . . . 118.02(16) no
    C12 C11 C16 . . . 119.96(16) no
    O11 C11 C12 . . . 122.01(16) no
    C11 C12 C13 . . . 118.42(15) no
    C11 C12 C17 . . . 119.34(15) no
    C13 C12 C17 . . . 122.24(14) no
    C12 C13 C14 . . . 121.55(16) no
    C13 C14 C15 . . . 118.69(17) no
    C14 C15 C16 . . . 121.51(18) no
    C11 C16 C15 . . . 119.84(18) no
    O17 C17 O18 . . . 121.26(15) no
    O17 C17 C12 . . . 124.83(15) no
    O18 C17 C12 . . . 113.91(14) no
    O18 C18 C19 . . . 108.46(14) no
    C18 C19 C20 . . . 177.08(19) no
    C12 C13 H13 . . . 119.00 no
    C14 C13 H13 . . . 119.00 no
    C13 C14 H14 . . . 121.00 no
    C15 C14 H14 . . . 120.00 no
    C14 C15 H15 . . . 119.00 no
    C16 C15 H15 . . . 119.00 no
    C11 C16 H16 . . . 120.00 no
    C15 C16 H16 . . . 121.00 no
    O18 C18 H18A . . . 109.00 no
    O18 C18 H18B . . . 110.00 no
    C19 C18 H18A . . . 110.00 no
    C19 C18 H18B . . . 110.00 no
    H18A C18 H18B . . . 109.00 no
    C19 C20 H20 . . . 180.00 no
loop_
    _geom_torsion_atom_site_label_1
    _geom_torsion_atom_site_label_2
    _geom_torsion_atom_site_label_3
    _geom_torsion_atom_site_label_4
    _geom_torsion_site_symmetry_1
    _geom_torsion_site_symmetry_2
    _geom_torsion_site_symmetry_3
    _geom_torsion_site_symmetry_4
    _geom_torsion
    _geom_torsion_publ_flag
    C8 O8 C7 O7 . . . . 3.0(2) no
    C8 O8 C7 C2 . . . . -176.81(14) no
    C7 O8 C8 C9 . . . . 168.65(13) no
    C18 O18 C17 O17 . . . . 0.6(2) no
    C18 O18 C17 C12 . . . . -178.56(14) no
    C17 O18 C18 C19 . . . . 177.13(13) no
    C6 C1 C2 C7 . . . . -179.66(13) no
    O1 C1 C6 C5 . . . . -178.39(16) no
    C2 C1 C6 C5 . . . . 1.1(2) no
    O1 C1 C2 C7 . . . . -0.2(2) no
    C6 C1 C2 C3 . . . . -0.1(2) no
    O1 C1 C2 C3 . . . . 179.35(14) no
    C1 C2 C3 C4 . . . . -0.9(2) no
    C7 C2 C3 C4 . . . . 178.62(16) no
    C3 C2 C7 O8 . . . . -2.5(2) no
    C1 C2 C7 O7 . . . . -2.8(2) no
    C1 C2 C7 O8 . . . . 177.01(13) no
    C3 C2 C7 O7 . . . . 177.69(15) no
    C2 C3 C4 C5 . . . . 0.9(3) no
    C3 C4 C5 C6 . . . . 0.1(3) no
    C4 C5 C6 C1 . . . . -1.1(3) no
    O11 C11 C12 C13 . . . . -177.77(16) no
    O11 C11 C12 C17 . . . . 2.3(3) no
    C16 C11 C12 C13 . . . . 2.1(3) no
    C16 C11 C12 C17 . . . . -177.86(17) no
    O11 C11 C16 C15 . . . . 178.65(19) no
    C12 C11 C16 C15 . . . . -1.2(3) no
    C11 C12 C13 C14 . . . . -1.6(2) no
    C17 C12 C13 C14 . . . . 178.33(16) no
    C11 C12 C17 O17 . . . . -4.3(2) no
    C11 C12 C17 O18 . . . . 174.83(15) no
    C13 C12 C17 O17 . . . . 175.82(15) no
    C13 C12 C17 O18 . . . . -5.1(2) no
    C12 C13 C14 C15 . . . . 0.2(3) no
    C13 C14 C15 C16 . . . . 0.7(3) no
    C14 C15 C16 C11 . . . . -0.2(3) no
loop_
    _geom_hbond_atom_site_label_D
    _geom_hbond_atom_site_label_H
    _geom_hbond_atom_site_label_A
    _geom_hbond_site_symmetry_A
    _geom_hbond_distance_DH
    _geom_hbond_distance_HA
    _geom_hbond_distance_DA
    _geom_hbond_angle_DHA
    _geom_hbond_publ_flag
    O1 H1 O7 . 0.90 1.86 2.6193(16) 141 yes
    O1 H1 O7 3_655 0.90 2.55 3.2081(17) 130 yes
    O11 H11 O17 . 0.90 1.82 2.6007(18) 144 yes
    C10 H10 O11 3_755 0.95 2.38 3.310(2) 165 yes
    C16 H16 O17 2_755 0.960 2.48 3.291(2) 143 yes
    C20 H20 O1 3_656 0.95 2.46 3.340(2) 154 yes
