# Supplementary material for: 2-Propynyl 2-hydroxy­benzoate
Source: Acta Crystallogr Sect E Struct Rep Online. 2009 Dec 24;66(Pt 1):o226–7. doi: 10.1107/S160053680905421X (PMC2980208; doi:10.1107/S160053680905421X)
Supplement: Supplementary file 2 [file e-66-0o226-Isup2.hkl]

# 
# h,k,l, Fc-squared, Fo-squared, sigma(Fo-squared) and status flag 
# 
data_I
_shelx_title '  xcalibur' 
_shelx_refln_list_code          4 
_shelx_F_calc_maximum      151.41 
_exptl_crystal_F_000       736.00 
_reflns_d_resolution_high  0.8352 
 
loop_ 
 _symmetry_equiv_pos_as_xyz 
 'x, y, z' 
 '-x, y+1/2, -z+1/2' 
 '-x, -y, -z' 
 'x, -y-1/2, z-1/2' 
 
_cell_length_a    18.7150 
_cell_length_b    12.7972 
_cell_length_c     7.2310 
_cell_angle_alpha  90.000 
_cell_angle_beta   90.191 
_cell_angle_gamma  90.000 
 
_shelx_F_squared_multiplier     1.000 
 
loop_ 
 _refln_index_h 
 _refln_index_k 
 _refln_index_l 
 _refln_F_squared_calc 
 _refln_F_squared_meas 
 _refln_F_squared_sigma 
 _refln_observed_status 
   3   0   0      304.48      287.70      9.76 o 
   4   0   0      714.68      675.42     16.77 o 
   5   0   0        0.12        2.43      3.64 o 
   6   0   0     5888.47     5756.72    103.21 o 
   7   0   0        0.48        1.72      6.88 o 
   8   0   0     1745.81     1808.54     18.35 o 
   9   0   0      389.15      394.80     10.91 o 
  10   0   0     1154.86     1212.70     17.19 o 
  11   0   0       30.39       26.99      7.77 o 
  12   0   0       88.20       76.37      5.03 o 
  13   0   0       61.20       64.67      5.17 o 
  14   0   0       52.16       51.39      5.26 o 
  15   0   0       17.17       18.33      5.02 o 
  16   0   0       80.15       71.21     10.95 o 
  17   0   0       36.62       22.89     10.01 o 
  18   0   0        9.36        9.17      9.91 o 
  19   0   0       46.88       46.11     11.61 o 
  20   0   0      128.48      113.99     12.81 o 
  21   0   0       60.23       69.89     12.45 o 
  22   0   0       72.80       88.27     13.97 o 
   3   1   0    15047.56    13990.63    111.62 o 
   4   1   0       82.96       71.46      2.56 o 
   5   1   0      419.62      424.32     13.25 o 
   6   1   0      202.58      199.70      4.31 o 
   7   1   0       65.61       65.35      4.85 o 
   8   1   0      987.55      956.92     15.25 o 
   9   1   0      501.19      484.69      6.73 o 
  10   1   0       81.08       72.93      3.24 o 
  11   1   0      175.75      163.56      5.49 o 
  12   1   0       98.32      106.98      5.37 o 
  13   1   0       56.58       49.55      3.26 o 
  14   1   0       60.34       64.46      3.45 o 
  15   1   0       60.87       58.18      5.36 o 
  16   1   0       69.55       71.51      5.57 o 
  17   1   0      102.45       97.75      8.23 o 
  18   1   0        7.33        4.00      7.04 o 
  19   1   0       31.28       24.14      7.62 o 
  20   1   0        0.22        8.26      7.49 o 
  21   1   0       11.62       12.41      8.01 o 
  22   1   0       26.06       25.34      8.67 o 
   1   2   0     1570.26     1543.74     16.16 o 
   2   2   0     1057.54     1050.13      7.51 o 
   3   2   0      116.59       95.64      3.46 o 
   4   2   0      147.14      139.50      2.93 o 
   5   2   0     1171.51     1186.02     15.48 o 
   6   2   0      787.60      808.28      6.10 o 
   7   2   0     3165.00     2932.03     12.92 o 
   8   2   0      511.73      528.71      6.31 o 
   9   2   0     1944.97     2044.86     26.63 o 
  10   2   0     1288.25     1352.72     19.31 o 
  11   2   0       41.69       50.94      6.73 o 
  12   2   0        3.21        8.11      4.62 o 
  13   2   0        4.13        8.88      4.85 o 
  14   2   0      270.12      257.22      6.83 o 
  15   2   0      399.51      357.13      7.97 o 
  16   2   0     1798.37     1722.82     26.50 o 
  17   2   0       28.35       35.25      5.57 o 
  18   2   0        1.75        6.00      7.15 o 
  19   2   0       10.80       11.94      6.08 o 
  20   2   0       11.15        7.85      6.20 o 
  21   2   0        1.50        4.07      6.57 o 
  22   2   0       23.99       30.27      6.53 o 
   1   3   0     1805.18     1803.63      6.11 o 
   2   3   0    12397.38    12028.55     68.01 o 
   3   3   0      269.72      249.11      4.24 o 
   4   3   0      252.61      264.01      2.81 o 
   5   3   0       32.61       31.17      1.67 o 
   6   3   0      237.46      299.53      4.28 o 
   7   3   0      404.39      403.44      7.30 o 
   8   3   0       56.40       54.82      3.54 o 
   9   3   0        0.56        3.66      3.58 o 
  10   3   0      733.67      742.43     12.79 o 
  11   3   0       27.43       28.27      4.87 o 
  12   3   0        0.02        4.43      3.76 o 
  13   3   0      208.47      206.64      5.17 o 
  14   3   0      122.40      118.51      4.93 o 
  15   3   0      564.09      528.32      7.45 o 
  16   3   0      226.97      228.90      6.08 o 
  17   3   0       12.17       13.38      4.70 o 
  18   3   0      433.76      374.84      8.30 o 
  19   3   0      103.46       99.69      6.77 o 
  20   3   0       28.57       22.88      6.02 o 
  21   3   0        1.36       10.23      6.10 o 
   0   4   0       14.05       15.48      4.81 o 
   1   4   0        7.19        4.09      3.37 o 
   2   4   0        3.15        3.10      3.57 o 
   3   4   0       21.07       22.73      3.53 o 
   4   4   0       42.45       45.19      4.12 o 
   5   4   0      490.30      534.33      4.06 o 
   6   4   0      101.47      108.06      2.95 o 
   7   4   0     2910.65     3043.31     30.66 o 
   8   4   0       11.02       10.93      3.91 o 
   9   4   0      558.13      539.94      7.58 o 
  10   4   0       49.49       52.10      7.47 o 
  11   4   0       88.15       80.75      4.62 o 
  12   4   0        6.97        8.49      3.94 o 
  13   4   0        0.12        5.62      4.00 o 
  14   4   0       29.23       34.74      4.16 o 
  15   4   0       26.84       28.67      4.73 o 
  16   4   0        0.44        5.03      4.65 o 
  17   4   0        4.26       11.77      4.75 o 
  18   4   0        9.75       12.84      4.93 o 
  19   4   0       48.63       44.69      6.05 o 
  20   4   0        0.15       -0.45      5.74 o 
  21   4   0        0.25        7.22      7.40 o 
   1   5   0       19.53       11.26      5.82 o 
   2   5   0     4495.78     4808.96     26.22 o 
   3   5   0     1342.39     1466.95     10.62 o 
   4   5   0       89.56       92.88      4.60 o 
   5   5   0      587.86      589.35      7.56 o 
   6   5   0     1704.75     1872.68     21.73 o 
   7   5   0        4.78        8.40      2.10 o 
   8   5   0      148.95      153.80      2.38 o 
   9   5   0        3.42        5.24      4.49 o 
  10   5   0      153.85      164.07      6.68 o 
  11   5   0       34.46       34.65      6.29 o 
  12   5   0       22.16       30.34      4.98 o 
  13   5   0        0.31        0.32      5.09 o 
  14   5   0       77.70       87.74      5.36 o 
  15   5   0        7.34       16.55      5.72 o 
  16   5   0       78.09       76.16      6.24 o 
  17   5   0       26.75       31.27      5.94 o 
  18   5   0      232.89      226.38      7.83 o 
  19   5   0       11.27       10.51      6.05 o 
  20   5   0        0.31       10.18      7.33 o 
  21   5   0        4.46        9.72      7.86 o 
   0   6   0     2108.20     2166.10     21.01 o 
   1   6   0      986.74     1053.74     12.48 o 
   2   6   0       13.41       13.66      4.21 o 
   3   6   0     1226.19     1349.50     14.74 o 
   4   6   0     1555.03     1679.96     15.45 o 
   5   6   0        1.28        5.52      2.95 o 
   6   6   0        4.19        7.93      2.95 o 
   7   6   0        0.02        5.22      2.90 o 
   8   6   0       90.04       93.58      2.74 o 
   9   6   0       88.13       91.56      3.58 o 
  10   6   0        3.21        5.31      5.88 o 
  11   6   0        2.97        7.02      6.32 o 
  12   6   0        5.57        7.08      4.97 o 
  13   6   0      221.06      222.10      6.20 o 
  14   6   0      144.82      133.64      5.89 o 
  15   6   0       50.68       54.67      6.29 o 
  16   6   0       51.74       48.41      6.31 o 
  17   6   0       13.57       15.58      6.19 o 
  18   6   0        3.91        8.09      6.30 o 
  19   6   0        1.71        1.73      6.41 o 
  20   6   0        8.31        9.47      7.82 o 
   1   7   0     4422.72     4905.42     24.91 o 
   2   7   0        8.36       11.27      4.26 o 
   3   7   0      275.10      265.65      6.43 o 
   4   7   0        7.14        5.29      4.83 o 
   5   7   0      103.49       95.13      5.28 o 
   6   7   0       18.15       13.97      3.21 o 
   7   7   0      979.39      948.24      7.41 o 
   8   7   0       15.65       17.36      3.45 o 
   9   7   0     1061.25     1024.81     10.24 o 
  10   7   0        3.33        5.87      4.27 o 
  11   7   0      920.43      903.08     11.93 o 
  12   7   0       40.57       49.27      6.22 o 
  13   7   0       74.67       81.52      5.77 o 
  14   7   0      191.94      178.17      6.27 o 
  15   7   0        2.84        6.97      6.20 o 
  16   7   0        3.43        8.43      6.42 o 
  17   7   0       22.12       24.70      6.50 o 
  18   7   0       27.33       31.94      6.87 o 
  19   7   0        0.15        8.83      6.72 o 
   0   8   0     2784.79     2869.75     41.93 o 
   1   8   0        2.48        7.29      4.54 o 
   2   8   0     1004.32     1135.06      9.34 o 
   3   8   0        7.59       11.49      4.55 o 
   4   8   0      108.30       99.65      6.01 o 
   5   8   0        8.63        8.83      5.16 o 
   6   8   0      190.54      195.00      4.60 o 
   7   8   0       25.28       24.96      3.39 o 
   8   8   0      128.68      131.72      4.17 o 
   9   8   0      100.10       99.80      4.15 o 
  10   8   0     1000.90      952.32     17.71 o 
  11   8   0        0.34        6.71      6.28 o 
  12   8   0       89.27       99.52      5.58 o 
  13   8   0       14.74       17.33      5.23 o 
  14   8   0       36.98       37.78      5.35 o 
  15   8   0       27.95       17.71      6.72 o 
  16   8   0       51.77       44.82      7.18 o 
  17   8   0        0.00        5.19      6.79 o 
  18   8   0       16.48       17.42      7.01 o 
  19   8   0        0.39       -0.66     13.99 o 
   1   9   0       20.25       23.01      4.17 o 
   2   9   0        4.62        9.90      4.25 o 
   3   9   0        5.32       12.00      4.62 o 
   4   9   0      198.71      196.80      6.18 o 
   5   9   0      189.56      179.13      5.28 o 
   6   9   0       28.21       27.92      3.48 o 
   7   9   0      680.47      676.68      6.83 o 
   8   9   0       64.89       61.83      4.04 o 
   9   9   0      188.80      184.54      5.68 o 
  10   9   0      362.88      356.26     11.88 o 
  11   9   0      454.96      464.44     10.11 o 
  12   9   0        4.04        9.44      4.81 o 
  13   9   0       19.80       21.01      6.50 o 
  14   9   0       24.36       31.21      6.95 o 
  15   9   0      186.51      178.76      8.06 o 
  16   9   0       13.44       15.94      6.91 o 
  17   9   0       12.00       20.31      7.02 o 
  18   9   0       28.99       25.15     15.25 o 
   0  10   0      197.63      204.71      7.42 o 
   1  10   0       40.33       42.70      4.08 o 
   2  10   0      333.96      354.91      6.86 o 
   3  10   0      826.60      823.83     10.68 o 
   4  10   0      870.20      848.82      9.18 o 
   5  10   0      116.20      104.75      6.53 o 
   6  10   0      991.33      972.63      9.54 o 
   7  10   0      174.22      190.11      6.11 o 
   8  10   0       75.47       82.33      5.46 o 
   9  10   0        7.11       11.19      6.28 o 
  10  10   0        2.62        4.44      6.24 o 
  11  10   0        2.65       10.14      6.22 o 
  12  10   0       20.63       27.63      6.74 o 
  13  10   0       34.29       39.77      7.02 o 
  14  10   0        6.56       10.85      6.77 o 
  15  10   0        5.07        5.74      7.02 o 
  16  10   0        7.58       13.32      7.12 o 
   1  11   0       14.55       20.14      4.21 o 
   2  11   0       32.70       35.63      4.78 o 
   3  11   0       13.13       12.27      5.29 o 
   4  11   0       87.49       92.25      6.00 o 
   5  11   0      125.15      137.59      7.19 o 
   6  11   0      862.51      811.40      9.98 o 
   7  11   0       32.72       40.03      5.29 o 
   8  11   0        4.88       10.47      6.23 o 
   9  11   0       15.24       16.34      6.35 o 
  10  11   0        6.78        9.88      6.40 o 
  11  11   0        3.72        8.47      6.66 o 
  12  11   0      141.36      151.46      7.98 o 
  13  11   0       36.26       36.39      7.02 o 
  14  11   0        7.98        9.32      7.15 o 
  15  11   0       19.74       16.33      8.47 o 
   0  12   0        0.67        4.68      5.90 o 
   1  12   0       63.51       67.08      4.82 o 
   2  12   0        2.12        7.51      4.10 o 
   3  12   0      283.66      223.55      6.86 o 
   4  12   0        3.15        4.95      5.46 o 
   5  12   0       89.67       79.30      5.91 o 
   6  12   0        0.25        4.29      5.26 o 
   7  12   0       11.53       11.98      6.30 o 
   8  12   0        0.05        5.11      6.35 o 
   9  12   0       28.22       29.78      6.66 o 
  10  12   0        0.05        9.89      6.58 o 
  11  12   0        4.71       17.85      8.07 o 
  12  12   0        1.42        8.65      8.13 o 
  13  12   0        4.13       10.41      8.53 o 
   1  13   0        0.38        3.32      4.44 o 
   2  13   0        1.52        3.88      4.86 o 
   3  13   0        6.90        8.13      4.64 o 
   4  13   0      425.19      361.35      7.83 o 
   5  13   0        8.57       13.30      5.59 o 
   6  13   0       17.52       17.74      6.62 o 
   7  13   0        7.97       11.98      8.07 o 
   8  13   0       47.20       58.05     11.01 o 
   9  13   0        1.27       -1.02      7.88 o 
  10  13   0       10.13       22.63      8.41 o 
  11  13   0        8.20       15.86      8.41 o 
   0  14   0       42.05       38.42      6.94 o 
   1  14   0        3.30       -0.36      6.00 o 
   2  14   0        0.13        3.17      7.26 o 
   3  14   0       11.94       12.29      7.35 o 
   4  14   0       29.54       34.91      6.78 o 
   5  14   0        8.71       10.68      7.98 o 
   6  14   0        3.90       13.67      8.30 o 
   7  14   0        4.61       14.89      8.49 o 
   8  14   0       11.75       19.28      8.57 o 
   1  15   0      225.76      240.21     13.99 o 
   2  15   0       13.94        5.26      7.75 o 
   3  15   0        2.61       14.94      7.60 o 
   4  15   0       18.37       22.95     12.42 o 
 -22   1   1       10.21       21.09      7.47 o 
 -21   1   1       15.53       27.52      8.53 o 
 -20   1   1        0.45        0.57      6.08 o 
 -19   1   1       78.41       82.74      6.55 o 
 -18   1   1       81.77       76.28      6.44 o 
 -17   1   1        2.84        5.31      5.35 o 
 -16   1   1       16.30       48.66      7.18 o 
 -15   1   1        0.17        6.29      6.44 o 
 -14   1   1       23.74       37.04      6.52 o 
 -13   1   1     2260.78     2238.84     17.85 o 
 -12   1   1       58.64       65.29      6.01 o 
 -11   1   1     1100.79     1212.68     12.50 o 
 -10   1   1       39.76       42.89      5.54 o 
  -9   1   1      780.12      726.88      9.35 o 
  -8   1   1      454.28      459.18      7.32 o 
  -7   1   1     2027.59     2008.37      6.97 o 
  -6   1   1       12.90       12.89      2.24 o 
  -5   1   1       83.42       69.50      2.24 o 
  -4   1   1        0.16        1.88      1.61 o 
  -3   1   1       80.15       62.26      1.89 o 
  -2   1   1     3813.95     3663.07     27.44 o 
  -1   1   1    11671.84    11324.11    220.44 o 
   0   1   1       25.83       26.19      3.04 o 
   1   1   1      429.29      410.51      4.19 o 
   2   1   1     1169.39     1182.57      9.25 o 
   3   1   1     4813.20     4777.76     31.71 o 
   4   1   1     1143.69     1153.10      7.29 o 
   5   1   1      126.67       89.04      2.54 o 
   6   1   1       95.65       96.09      2.22 o 
   7   1   1      103.46       99.14      1.95 o 
   8   1   1       44.45       40.90      1.99 o 
   9   1   1     1095.53     1037.27     11.11 o 
  10   1   1      162.41      170.82      2.69 o 
  11   1   1      380.40      349.36      5.15 o 
  12   1   1       15.45       20.16      2.07 o 
  13   1   1      494.75      472.82     13.04 o 
  14   1   1       43.07       48.84      2.87 o 
  15   1   1     1344.59     1293.52     17.01 o 
  16   1   1       19.50       25.84      4.55 o 
  17   1   1        3.47       -1.23      6.99 o 
  18   1   1        2.39       -0.40      7.12 o 
  19   1   1        5.38        9.37      7.32 o 
  20   1   1       53.55       46.83      8.11 o 
  21   1   1        7.21       12.08      8.02 o 
  22   1   1       19.51       24.51      8.36 o 
 -21   2   1        0.81        8.41      5.89 o 
 -20   2   1       49.22       59.88      6.13 o 
 -19   2   1       40.74       36.39      6.19 o 
 -18   2   1      108.53      105.14      6.14 o 
 -17   2   1      121.60      136.38      6.21 o 
 -16   2   1     1146.74     1131.72     10.98 o 
 -15   2   1      139.55      154.73      6.59 o 
 -14   2   1      442.33      403.83      9.96 o 
 -13   2   1        9.19        7.81      3.12 o 
 -12   2   1       24.03       23.92      2.98 o 
 -11   2   1       27.87       34.60      2.67 o 
 -10   2   1        7.06       13.29      2.43 o 
  -9   2   1     3137.10     3277.47     18.56 o 
  -8   2   1      575.48      634.90      4.66 o 
  -7   2   1      255.56      285.81      3.76 o 
  -6   2   1     3022.86     2884.40      6.35 o 
  -5   2   1      797.42      844.04      3.47 o 
  -4   2   1     1714.58     1861.45     10.64 o 
  -3   2   1      166.59      159.78      2.22 o 
  -2   2   1       93.83       84.35      1.85 o 
  -1   2   1     1647.90     1621.20      6.43 o 
   0   2   1      910.99      933.85      8.58 o 
   1   2   1      113.93      115.14      3.84 o 
   2   2   1      764.90      761.14     10.20 o 
   3   2   1     1184.44     1191.03      7.40 o 
   4   2   1        0.97        0.80      2.38 o 
   5   2   1      855.93      813.12     15.76 o 
   6   2   1      168.94      197.30      2.46 o 
   7   2   1     2781.71     2793.79     12.79 o 
   8   2   1       91.00       88.96      4.55 o 
   9   2   1     1206.33     1193.33     23.16 o 
  10   2   1       25.78       17.40      3.93 o 
  11   2   1      567.01      596.48     12.94 o 
  12   2   1      171.88      180.11      5.08 o 
  13   2   1       69.44       72.37      4.49 o 
  14   2   1      394.94      381.68      8.92 o 
  15   2   1       73.00       74.07      5.15 o 
  16   2   1      716.47      692.29     18.74 o 
  17   2   1        0.03       12.51      8.52 o 
  18   2   1      341.12      329.14     11.11 o 
  19   2   1       80.62       79.50      8.65 o 
  20   2   1       13.85       12.85      7.94 o 
  21   2   1        9.05       10.55      7.99 o 
 -21   3   1        0.20        6.75      7.16 o 
 -20   3   1       11.15       23.95      7.01 o 
 -19   3   1        3.30       12.79      5.34 o 
 -18   3   1      120.13      104.42      6.02 o 
 -17   3   1      197.17      195.22      7.24 o 
 -16   3   1        0.89        3.85      5.03 o 
 -15   3   1      543.61      537.47      8.21 o 
 -14   3   1     1032.38      989.36      9.70 o 
 -13   3   1       34.22       29.75      2.88 o 
 -12   3   1      183.41      151.32     10.20 o 
 -11   3   1        1.28        2.76      1.56 o 
 -10   3   1       27.92       29.61      1.83 o 
  -9   3   1       36.62       37.50      1.92 o 
  -8   3   1       63.36       65.11      1.96 o 
  -7   3   1        0.14        1.22      1.54 o 
  -6   3   1     3594.31     3759.75     15.15 o 
  -5   3   1       18.01       14.04      1.78 o 
  -4   3   1      202.88      195.05      2.40 o 
  -3   3   1      270.21      284.95      2.65 o 
  -2   3   1      925.18      855.71      4.14 o 
  -1   3   1     1476.68     1453.90      8.62 o 
   0   3   1     6632.02     6711.48     47.88 o 
   1   3   1       28.13       27.85      1.48 o 
   2   3   1     8435.28     8111.25     43.75 o 
   3   3   1     1966.81     1920.57      7.80 o 
   4   3   1      255.28      247.26      3.59 o 
   5   3   1       61.20       68.39      3.62 o 
   6   3   1     1022.97      940.23     15.28 o 
   7   3   1      130.04      118.71      6.66 o 
   8   3   1     4245.38     4240.26     46.97 o 
   9   3   1      206.26      211.14      5.10 o 
  10   3   1      248.49      267.63      6.26 o 
  11   3   1       11.80       10.04      4.71 o 
  12   3   1       37.87       42.77      4.51 o 
  13   3   1       73.00       69.10      4.74 o 
  14   3   1        1.55        6.14      4.53 o 
  15   3   1       70.90       68.29      5.15 o 
  16   3   1      121.40      116.96      5.61 o 
  17   3   1       77.74       85.37      5.60 o 
  18   3   1       24.63       34.71      7.12 o 
  19   3   1       39.91       38.81      7.94 o 
  20   3   1       45.12       38.13      6.95 o 
  21   3   1        2.59        6.98      6.81 o 
 -21   4   1        0.12        7.94      7.46 o 
 -20   4   1        0.09        7.09      7.15 o 
 -19   4   1       42.04       43.12      7.12 o 
 -18   4   1       12.96       16.08      6.73 o 
 -17   4   1      395.08      372.82      7.79 o 
 -16   4   1      188.99      177.42      6.89 o 
 -15   4   1      174.74      147.09      5.94 o 
 -14   4   1        4.27        6.75      4.73 o 
 -13   4   1      201.66      219.87      5.86 o 
 -12   4   1       34.71       33.96      4.28 o 
 -11   4   1       79.53       70.89      6.17 o 
 -10   4   1        0.25        0.28      2.36 o 
  -9   4   1      651.22      694.86     13.59 o 
  -8   4   1        0.18        2.48      1.99 o 
  -7   4   1     1765.37     1842.81     21.48 o 
  -6   4   1        9.79       11.09      1.74 o 
  -5   4   1        6.93        5.05      1.55 o 
  -4   4   1       14.05       14.93      1.49 o 
  -3   4   1     1858.29     1750.53     12.34 o 
  -2   4   1        0.21        0.71      2.13 o 
  -1   4   1        1.05        1.77      2.30 o 
   0   4   1        1.11        3.52      2.27 o 
   1   4   1     3827.91     4066.16     10.58 o 
   2   4   1       90.28       96.66      2.37 o 
   3   4   1      101.21      108.18      2.75 o 
   4   4   1      156.20      158.22      3.55 o 
   5   4   1      131.74      120.04      5.03 o 
   6   4   1      174.11      181.51      5.45 o 
   7   4   1      528.11      613.88     13.53 o 
   8   4   1      612.82      661.23      7.03 o 
   9   4   1      219.77      239.60      6.68 o 
  10   4   1      193.04      196.36      6.83 o 
  11   4   1        1.10        5.09      4.15 o 
  12   4   1       72.73       80.26      4.72 o 
  13   4   1       20.12       22.87      4.40 o 
  14   4   1      116.33      119.72      4.70 o 
  15   4   1        6.07        7.02      4.14 o 
  16   4   1       29.34       30.50      4.35 o 
  17   4   1      352.83      333.41      6.29 o 
  18   4   1      251.75      247.90      5.97 o 
  19   4   1       40.83       47.46      6.21 o 
  20   4   1       45.19       44.44      6.45 o 
  21   4   1        2.07        3.07      6.18 o 
 -20   5   1        1.35        5.56      7.37 o 
 -19   5   1       13.16       18.66      7.18 o 
 -18   5   1      225.41      225.79      9.07 o 
 -17   5   1       17.51       20.27      6.88 o 
 -16   5   1        0.21        1.25      4.87 o 
 -15   5   1       38.94       33.95      5.06 o 
 -14   5   1       48.07       43.26      6.74 o 
 -13   5   1       89.86       81.13      7.02 o 
 -12   5   1       41.15       36.21      6.27 o 
 -11   5   1       58.54       57.50      6.22 o 
 -10   5   1      278.55      240.18      7.35 o 
  -9   5   1       32.86       31.47      3.62 o 
  -8   5   1     1254.22     1324.37     25.23 o 
  -7   5   1        1.01        1.84      2.06 o 
  -6   5   1     2024.64     2187.31     15.21 o 
  -5   5   1       12.74       17.58      2.49 o 
  -4   5   1     1593.95     1590.42     10.74 o 
  -3   5   1      207.43      208.65      6.89 o 
  -2   5   1     6120.33     6704.56     45.42 o 
  -1   5   1      267.50      279.32      4.40 o 
   0   5   1       78.72       95.52      2.87 o 
   1   5   1      579.09      582.03      9.27 o 
   2   5   1      653.80      657.06      5.70 o 
   3   5   1     2011.18     2033.28      7.46 o 
   4   5   1     2282.14     2379.91     14.10 o 
   5   5   1        3.24        7.46      4.62 o 
   6   5   1      860.47      899.86      9.02 o 
   7   5   1        2.45        4.23      4.76 o 
   8   5   1      638.48      677.38      8.06 o 
   9   5   1       32.12       27.27      5.63 o 
  10   5   1      478.73      532.85      9.08 o 
  11   5   1       21.08       18.84      4.31 o 
  12   5   1      135.80      132.26      5.29 o 
  13   5   1       74.73       71.98      4.96 o 
  14   5   1       28.92       27.89      4.93 o 
  15   5   1       20.43       26.49      4.92 o 
  16   5   1       56.61       50.11      5.24 o 
  17   5   1      116.46      115.63      5.90 o 
  18   5   1       22.13       31.85      5.47 o 
  19   5   1        3.67        1.57      6.39 o 
  20   5   1       38.56       43.61      7.90 o 
 -20   6   1       15.78       22.32      7.75 o 
 -19   6   1        8.11       12.05      6.41 o 
 -18   6   1       21.17       18.94      7.32 o 
 -17   6   1       54.50       45.10      7.45 o 
 -16   6   1        8.39        7.85      6.90 o 
 -15   6   1       36.54       32.09      6.98 o 
 -14   6   1      186.59      176.00      8.36 o 
 -13   6   1       65.64       53.48      7.46 o 
 -12   6   1      479.70      458.90      9.90 o 
 -11   6   1       28.36       24.36      6.58 o 
 -10   6   1       90.47       89.68      3.98 o 
  -9   6   1       30.95       29.14      3.91 o 
  -8   6   1      307.22      307.01      8.75 o 
  -7   6   1      374.30      384.91      8.64 o 
  -6   6   1       83.20       92.33      5.08 o 
  -5   6   1       35.56       37.94      4.96 o 
  -4   6   1        0.01        6.75      4.76 o 
  -3   6   1     1927.79     2107.44     52.40 o 
  -2   6   1      741.53      831.77      7.26 o 
  -1   6   1        1.65        3.23      3.44 o 
   0   6   1      672.46      717.05      5.91 o 
   1   6   1     1749.29     1825.58     10.82 o 
   2   6   1     1212.11     1244.99     10.95 o 
   3   6   1       14.86       16.31      2.74 o 
   4   6   1     1293.14     1385.80      9.19 o 
   5   6   1      399.25      438.14      7.05 o 
   6   6   1       37.34       31.54      5.02 o 
   7   6   1        9.77       15.59      5.28 o 
   8   6   1       14.39       13.55      4.34 o 
   9   6   1      366.85      399.88      8.49 o 
  10   6   1       20.65       21.68      5.35 o 
  11   6   1       92.24       96.80      5.01 o 
  12   6   1        2.68        6.00      4.52 o 
  13   6   1       42.81       39.77      4.87 o 
  14   6   1      188.64      191.63      6.10 o 
  15   6   1       25.06       23.32      5.09 o 
  16   6   1      103.65      108.28      5.90 o 
  17   6   1       31.71       37.86      5.57 o 
  18   6   1        5.91       12.17      5.48 o 
  19   6   1       12.17       14.18      5.62 o 
  20   6   1        8.66        2.93      7.65 o 
 -19   7   1       58.33       61.06      7.22 o 
 -18   7   1       10.55       13.22      7.68 o 
 -17   7   1       13.30       11.32      7.60 o 
 -16   7   1       12.49        6.64      7.29 o 
 -15   7   1       10.25        6.29      7.10 o 
 -14   7   1       21.63       14.77      7.07 o 
 -13   7   1      482.25      423.59     10.34 o 
 -12   7   1       18.51       20.99      7.02 o 
 -11   7   1     1058.52     1039.82     13.06 o 
 -10   7   1      127.09      127.43      6.71 o 
  -9   7   1      299.15      270.54      5.91 o 
  -8   7   1       79.29       77.42      4.90 o 
  -7   7   1        7.55        8.09      2.97 o 
  -6   7   1      170.38      160.25      8.42 o 
  -5   7   1      131.17      123.44      5.91 o 
  -4   7   1       33.98       31.85      5.26 o 
  -3   7   1       30.76       48.05      9.06 o 
  -2   7   1       50.88       55.78      4.54 o 
  -1   7   1        9.40       19.39      3.35 o 
   0   7   1      780.00      852.62      6.63 o 
   1   7   1       53.84       58.51      2.18 o 
   2   7   1      470.68      472.70      8.94 o 
   3   7   1       13.44       10.96      2.74 o 
   4   7   1       89.14       85.91      4.69 o 
   5   7   1        1.36        5.51      4.81 o 
   6   7   1       91.76       79.75      5.77 o 
   7   7   1        9.61       15.87      5.63 o 
   8   7   1       13.01       15.94      4.25 o 
   9   7   1      123.07      121.73      5.46 o 
  10   7   1        0.80        3.71      5.45 o 
  11   7   1      155.85      159.85      5.67 o 
  12   7   1       98.87       88.73      5.48 o 
  13   7   1      734.81      723.47      8.71 o 
  14   7   1      114.58      108.31      6.03 o 
  15   7   1       96.77       98.03      5.90 o 
  16   7   1        0.08        4.69      5.28 o 
  17   7   1        2.26        5.79      5.43 o 
  18   7   1        3.26        8.40      5.62 o 
  19   7   1        4.05        7.46      5.77 o 
 -18   8   1        0.15        4.30      7.02 o 
 -17   8   1        8.31       10.34      7.77 o 
 -16   8   1       23.00       18.83      7.37 o 
 -15   8   1       13.19       18.48      7.42 o 
 -14   8   1        0.04        1.24      7.07 o 
 -13   8   1       74.78       70.20      7.71 o 
 -12   8   1     3158.02     2994.84     23.43 o 
 -11   8   1       75.98       70.18      7.66 o 
 -10   8   1      272.69      290.46      9.25 o 
  -9   8   1       41.53       42.50      5.04 o 
  -8   8   1      262.37      250.27      6.42 o 
  -7   8   1        0.68        0.24      5.00 o 
  -6   8   1       17.16       11.01      4.88 o 
  -5   8   1        3.99        7.66      5.60 o 
  -4   8   1      197.92      213.31      7.10 o 
  -3   8   1        0.00        5.80      3.81 o 
  -2   8   1       44.16       41.02      4.25 o 
  -1   8   1        2.76        7.36      3.66 o 
   0   8   1       72.01       65.42      4.07 o 
   1   8   1        6.35        6.16      1.91 o 
   2   8   1        7.36        5.37      2.41 o 
   3   8   1        0.35        5.05      3.95 o 
   4   8   1       47.68       42.85      4.31 o 
   5   8   1        2.32        6.40      4.77 o 
   6   8   1      100.39      105.60      5.62 o 
   7   8   1        3.88        5.93      5.20 o 
   8   8   1      172.27      178.87      5.25 o 
   9   8   1       54.34       54.53      4.51 o 
  10   8   1      859.25      863.01     10.38 o 
  11   8   1      574.04      586.51     10.97 o 
  12   8   1       16.87       17.03      5.01 o 
  13   8   1      396.56      392.13      7.37 o 
  14   8   1     1013.71      952.10     10.09 o 
  15   8   1       24.27       26.49      5.43 o 
  16   8   1        6.77       11.30      5.43 o 
  17   8   1       10.94        8.63      5.61 o 
  18   8   1        1.92        1.15      5.84 o 
 -17   9   1       21.01       31.72      7.33 o 
 -16   9   1        8.39        9.99      7.78 o 
 -15   9   1       68.73       56.33      8.02 o 
 -14   9   1        2.47        4.97      7.46 o 
 -13   9   1      257.98      289.80      9.91 o 
 -12   9   1        0.49        4.65      7.23 o 
 -11   9   1       20.15       16.93      7.56 o 
 -10   9   1      223.13      209.18      8.87 o 
  -9   9   1      690.99      668.83      8.95 o 
  -8   9   1       27.02       21.57      5.57 o 
  -7   9   1       13.15       11.19      5.61 o 
  -6   9   1       62.59       64.60      5.76 o 
  -5   9   1       24.18       22.21      5.53 o 
  -4   9   1        8.08       14.68      5.48 o 
  -3   9   1     1430.85     1429.73     14.78 o 
  -2   9   1       17.30       19.14      5.06 o 
  -1   9   1      145.71      158.41      4.84 o 
   0   9   1        0.67        1.77      3.99 o 
   1   9   1        3.71        2.40      1.98 o 
   2   9   1        1.06        3.48      2.45 o 
   3   9   1       49.28       55.23      4.56 o 
   4   9   1        7.75        9.88      4.51 o 
   5   9   1     1802.78     1793.93     12.56 o 
   6   9   1       17.75       15.40      5.31 o 
   7   9   1       34.56       32.81      4.79 o 
   8   9   1       56.60       57.00      4.98 o 
   9   9   1        8.17        6.06      5.86 o 
  10   9   1       79.57       80.96      5.17 o 
  11   9   1      422.38      398.85      7.49 o 
  12   9   1       94.31       91.80      5.56 o 
  13   9   1        3.03        1.22      4.93 o 
  14   9   1        0.01        2.35      5.23 o 
  15   9   1      153.67      160.13      6.34 o 
  16   9   1        0.06        7.72      6.08 o 
  17   9   1       45.86       55.36      8.39 o 
 -16  10   1       35.33       56.77      7.75 o 
 -15  10   1       12.56       23.46      8.27 o 
 -14  10   1        6.03       14.11      7.82 o 
 -13  10   1        0.01        5.00      7.71 o 
 -12  10   1        8.29       12.57      7.66 o 
 -11  10   1       81.05       81.27      8.25 o 
 -10  10   1        0.02        5.88      7.16 o 
  -9  10   1        0.71       -1.25      7.27 o 
  -8  10   1       40.09       30.34      5.72 o 
  -7  10   1       34.19       36.13      5.92 o 
  -6  10   1      734.76      770.79     19.12 o 
  -5  10   1      763.31      761.97     15.94 o 
  -4  10   1      234.92      223.60      5.70 o 
  -3  10   1      711.84      727.95      7.93 o 
  -2  10   1      704.66      682.83      7.77 o 
  -1  10   1      151.61      161.87      5.92 o 
   0  10   1       84.79       77.25      4.73 o 
   1  10   1      156.40      157.23      5.26 o 
   2  10   1        0.82        2.93      4.44 o 
   3  10   1      471.98      471.03      7.02 o 
   4  10   1     1682.17     1629.57     11.30 o 
   5  10   1      108.36      111.89      6.21 o 
   6  10   1        3.15        6.26      4.96 o 
   7  10   1      162.07      156.81      5.88 o 
   8  10   1      206.24      227.62      7.41 o 
   9  10   1       97.55      103.86      6.62 o 
  10  10   1        0.45        3.08      4.48 o 
  11  10   1        0.38       -0.15      6.11 o 
  12  10   1        0.31       -0.52      7.23 o 
  13  10   1       75.66       70.44      8.34 o 
  14  10   1        5.23        1.73      7.80 o 
  15  10   1       26.60       36.74      8.15 o 
  16  10   1       44.66       53.22      8.62 o 
 -15  11   1       13.10       24.20      7.72 o 
 -14  11   1      167.67      189.10     10.13 o 
 -13  11   1       28.65       31.94      8.28 o 
 -12  11   1        3.09        4.76      7.79 o 
 -11  11   1       27.32       33.14      7.97 o 
 -10  11   1       13.03       20.29      7.62 o 
  -9  11   1        5.15       16.49      7.33 o 
  -8  11   1       84.25       79.17      8.11 o 
  -7  11   1        0.00       -3.47      5.77 o 
  -6  11   1       68.41       84.71      6.58 o 
  -5  11   1      252.44      248.05      7.54 o 
  -4  11   1      135.49      158.53      5.56 o 
  -3  11   1       25.81       26.41      4.65 o 
  -2  11   1        0.91        7.94      4.85 o 
  -1  11   1       21.37       21.47      5.08 o 
   0  11   1       65.44       68.83      4.93 o 
   1  11   1        2.81        3.17      4.42 o 
   2  11   1      210.16      200.14      5.78 o 
   3  11   1        1.51        3.71      4.66 o 
   4  11   1       25.47       34.59      4.69 o 
   5  11   1        0.02        4.97      4.95 o 
   6  11   1      240.95      249.08      6.55 o 
   7  11   1      358.52      346.88      7.13 o 
   8  11   1        0.44        4.04      7.37 o 
   9  11   1       23.31       20.53      7.42 o 
  10  11   1        6.63        4.39      7.41 o 
  11  11   1        0.01        2.58      7.75 o 
  12  11   1        9.56       11.55      7.81 o 
  13  11   1        2.77        6.20      8.01 o 
  14  11   1        2.86       -0.49      7.87 o 
  15  11   1       61.30       61.47      8.95 o 
 -13  12   1        2.19        9.79      7.32 o 
 -12  12   1        6.42       10.02      8.10 o 
 -11  12   1      122.31      149.75      9.34 o 
 -10  12   1        0.15        7.92      7.60 o 
  -9  12   1        1.51        6.90      7.67 o 
  -8  12   1        1.32        8.09      7.43 o 
  -7  12   1      121.05      118.20      8.57 o 
  -6  12   1        0.02        2.28      6.08 o 
  -5  12   1       17.99       22.49      6.08 o 
  -4  12   1        0.14        1.07      6.01 o 
  -3  12   1       23.58       16.96      6.99 o 
  -2  12   1        1.88        6.08      4.99 o 
  -1  12   1       40.14       36.50      5.38 o 
   0  12   1        0.06        2.47      4.52 o 
   1  12   1      390.58      379.27      6.96 o 
   2  12   1        2.24        5.50      4.40 o 
   3  12   1       81.92       73.38      5.76 o 
   4  12   1        7.50       11.07      5.85 o 
   5  12   1        5.98       10.77      5.90 o 
   6  12   1        0.12        4.91      5.93 o 
   7  12   1       43.02       38.45      7.75 o 
   8  12   1       22.32       27.60      7.82 o 
   9  12   1       19.48       14.90      7.79 o 
  10  12   1       14.46       23.73      7.89 o 
  11  12   1       10.11       13.18      7.96 o 
  12  12   1        9.00        6.76      8.07 o 
  13  12   1       36.95       44.98      8.64 o 
 -11  13   1        1.16       12.47      7.44 o 
 -10  13   1       13.37       29.18      7.46 o 
  -9  13   1        7.06       18.68      7.21 o 
  -8  13   1       47.87       71.09      8.26 o 
  -7  13   1       11.44       16.00      7.76 o 
  -6  13   1       34.72       30.57     10.49 o 
  -5  13   1        0.00        5.46      6.55 o 
  -4  13   1       86.72      105.18      8.15 o 
  -3  13   1       97.39       85.97      8.02 o 
  -2  13   1       17.39       16.68      7.27 o 
  -1  13   1        3.08        4.75      6.10 o 
   0  13   1       15.44       16.20      6.38 o 
   1  13   1       19.19       20.98      4.73 o 
   2  13   1        3.61       11.69      5.32 o 
   3  13   1        9.40       15.58      5.41 o 
   4  13   1        1.17        5.12      6.10 o 
   5  13   1       60.47       52.77      6.65 o 
   6  13   1       78.54       96.71      8.64 o 
   7  13   1        0.26        5.61      7.73 o 
   8  13   1       10.74       13.87      7.83 o 
   9  13   1        2.67        9.88      8.08 o 
  10  13   1       40.71       55.03      8.90 o 
  11  13   1       13.87       22.01      8.40 o 
  -8  14   1        0.27       13.45      7.30 o 
  -7  14   1       17.77       31.36      7.35 o 
  -6  14   1        0.06        2.96      7.15 o 
  -5  14   1       10.62       20.08      7.89 o 
  -4  14   1        8.31       12.78      6.73 o 
  -3  14   1       19.02       21.63      6.85 o 
  -2  14   1        4.52       11.10      6.69 o 
  -1  14   1        1.25        7.53      6.69 o 
   0  14   1        5.72        9.50      6.45 o 
   1  14   1       22.13       31.34      6.61 o 
   2  14   1        3.56        4.39      5.84 o 
   3  14   1        0.86        8.62      6.18 o 
   4  14   1        0.57        2.86      6.46 o 
   5  14   1       14.73       19.18      7.27 o 
   6  14   1        4.55        7.40      7.83 o 
   7  14   1        5.00       15.23      8.07 o 
   8  14   1        0.33        4.97      8.35 o 
  -3  15   1       36.29       47.72     13.81 o 
  -2  15   1        0.69        1.90      7.08 o 
  -1  15   1       63.21       75.21      7.52 o 
   0  15   1       14.98       23.34      6.96 o 
   1  15   1        7.40       12.19      6.66 o 
   2  15   1       67.33       79.12      9.01 o 
   3  15   1       18.51       26.15     16.46 o 
 -21   0   2       74.16       80.40     10.16 o 
 -20   0   2        0.40       13.30      9.01 o 
 -19   0   2       22.77       24.65      9.02 o 
 -18   0   2       14.49       15.10      8.64 o 
 -17   0   2       13.73       20.94     10.10 o 
 -16   0   2        3.93        9.09      8.97 o 
 -15   0   2        3.87       25.08      9.76 o 
 -14   0   2        0.45        2.74      5.09 o 
 -13   0   2        2.74       -0.71      4.76 o 
 -12   0   2       48.22       36.47      4.69 o 
 -11   0   2        2.63        1.34      4.00 o 
 -10   0   2      429.73      354.94      6.24 o 
  -9   0   2        0.59        1.78      3.62 o 
  -8   0   2     2128.62     2238.81     10.24 o 
  -7   0   2       21.30       24.35      2.93 o 
  -6   0   2      644.49      703.34      5.30 o 
  -5   0   2        3.64        8.24      2.32 o 
  -4   0   2     1877.32     1776.97     37.35 o 
  -3   0   2     1318.57     1271.37     24.68 o 
  -2   0   2    13282.74    13078.51    110.56 o 
  -1   0   2     6719.45     6592.79     60.47 o 
   0   0   2     3134.01     3079.13     10.56 o 
   1   0   2     8065.69     8195.75     75.94 o 
   3   0   2      348.22      372.86     10.85 o 
   4   0   2      102.33       88.71      3.59 o 
   5   0   2       76.49       89.56      3.96 o 
   6   0   2       14.36       10.72      3.34 o 
   7   0   2       18.84       13.04      4.13 o 
   8   0   2      698.76      707.07     15.25 o 
   9   0   2      109.30      102.50      5.02 o 
  10   0   2     1238.18     1217.56     11.63 o 
  11   0   2      419.75      380.81     23.45 o 
  12   0   2      140.60      136.59      5.77 o 
  13   0   2        0.19        2.82      4.05 o 
  14   0   2        1.12        5.74      4.31 o 
  15   0   2        2.01        5.87      4.27 o 
  16   0   2       38.28       37.52      7.54 o 
  17   0   2        2.54        3.85      7.39 o 
  18   0   2        3.19        7.93      7.79 o 
  19   0   2        4.90        5.93      8.26 o 
  20   0   2       27.36       30.85     11.22 o 
  21   0   2       15.53       19.57     11.20 o 
 -21   1   2       67.97       67.63     10.34 o 
 -20   1   2        0.00        6.08      6.70 o 
 -19   1   2        3.01       15.29      7.39 o 
 -18   1   2       63.75       70.14      7.01 o 
 -17   1   2      221.70      200.70      6.36 o 
 -16   1   2        0.28        7.19      5.94 o 
 -15   1   2      300.46      323.29     15.25 o 
 -14   1   2       12.91       12.41      5.99 o 
 -13   1   2      151.33      145.36      5.64 o 
 -12   1   2      252.07      256.19      7.69 o 
 -11   1   2        1.78        4.20      3.43 o 
 -10   1   2      310.24      315.48      7.75 o 
  -9   1   2       73.05       83.53      3.81 o 
  -8   1   2        0.78        4.09      3.10 o 
  -7   1   2     2669.20     2600.67     24.03 o 
  -6   1   2       70.44       69.07      3.43 o 
  -5   1   2      725.83      667.12      4.54 o 
  -4   1   2      135.36      122.72      2.99 o 
  -3   1   2       20.56       22.22      3.28 o 
  -2   1   2       67.10       74.42      4.32 o 
  -1   1   2    22925.63    22507.54    124.62 o 
   0   1   2     4336.19     4322.83     21.11 o 
   1   1   2     7784.92     7763.48     46.35 o 
   2   1   2     5274.59     5296.26     43.58 o 
   3   1   2     1057.28     1086.81      5.44 o 
   4   1   2      409.23      386.38      5.03 o 
   5   1   2      572.58      621.88     10.56 o 
   6   1   2      204.37      192.06      3.68 o 
   7   1   2      418.89      444.88      7.36 o 
   8   1   2      186.28      185.74      3.90 o 
   9   1   2       83.72       77.41      3.35 o 
  10   1   2      223.06      231.43      6.59 o 
  11   1   2       80.45       80.27      3.63 o 
  12   1   2        0.15        0.56      3.03 o 
  13   1   2        0.14        2.55      2.79 o 
  14   1   2      120.97      120.45      3.66 o 
  15   1   2      306.32      304.29      5.93 o 
  16   1   2       38.49       39.57      5.39 o 
  17   1   2        7.42       13.70      5.45 o 
  18   1   2      137.15      141.24      6.87 o 
  19   1   2        0.13        3.12      6.44 o 
  20   1   2       19.80       21.31      6.91 o 
  21   1   2        2.24       11.46      7.90 o 
 -21   2   2        5.74       19.95     13.83 o 
 -20   2   2       42.14       43.37      9.93 o 
 -19   2   2        4.72       12.59      8.87 o 
 -18   2   2      117.48      101.63      5.97 o 
 -17   2   2      250.52      253.11      6.88 o 
 -16   2   2       98.92      105.32      5.71 o 
 -15   2   2      693.82      695.70     17.56 o 
 -14   2   2     1176.75     1166.72     16.85 o 
 -13   2   2       52.88       40.23      6.18 o 
 -12   2   2       29.17       28.92      5.23 o 
 -11   2   2        6.50        7.22      3.65 o 
 -10   2   2       86.56       95.10      4.18 o 
  -9   2   2       96.16      104.69      3.83 o 
  -8   2   2     3394.26     3466.18     14.67 o 
  -7   2   2      648.91      693.47      5.71 o 
  -6   2   2       28.11       31.25      2.72 o 
  -5   2   2     1232.25     1148.41      9.32 o 
  -4   2   2       77.18       90.24      2.35 o 
  -3   2   2      596.93      654.16      6.47 o 
  -2   2   2       56.14       56.21      1.84 o 
  -1   2   2       46.22       55.75      2.10 o 
   0   2   2      798.30      760.82      7.04 o 
   1   2   2      404.35      388.12      4.22 o 
   2   2   2     1129.56     1124.38      6.54 o 
   3   2   2       17.60       15.41      2.57 o 
   4   2   2       90.68       83.96      3.72 o 
   5   2   2      819.82      857.32      6.25 o 
   6   2   2      109.69      107.97      2.69 o 
   7   2   2       19.03       21.06      2.27 o 
   8   2   2        0.00        1.01      2.15 o 
   9   2   2      402.62      380.86      4.25 o 
  10   2   2      107.74      103.41      2.89 o 
  11   2   2      667.22      643.94     13.35 o 
  12   2   2       87.12       84.19      3.11 o 
  13   2   2        3.35        2.29      2.47 o 
  14   2   2      207.62      206.58      5.48 o 
  15   2   2       58.98       60.12      4.64 o 
  16   2   2       12.42       17.30      4.45 o 
  17   2   2       91.44      101.85      6.38 o 
  18   2   2      543.90      481.92     20.64 o 
  19   2   2        1.15       16.24      6.74 o 
  20   2   2        1.16        4.10      6.82 o 
  21   2   2        0.01        8.04      7.05 o 
 -21   3   2        0.00        4.22     10.02 o 
 -20   3   2       41.44       40.27      9.67 o 
 -19   3   2        1.91        7.19      6.51 o 
 -18   3   2      178.41      161.73      7.97 o 
 -17   3   2      100.74       94.42      7.23 o 
 -16   3   2      603.64      545.09      8.22 o 
 -15   3   2       30.33       38.43      5.10 o 
 -14   3   2      595.07      601.69      8.05 o 
 -13   3   2      250.82      234.12      4.93 o 
 -12   3   2      424.17      406.21      8.60 o 
 -11   3   2       15.16       15.08      3.87 o 
 -10   3   2       36.06       33.90      2.97 o 
  -9   3   2        4.47        7.28      2.31 o 
  -8   3   2      580.48      566.23      5.08 o 
  -7   3   2        6.66        5.36      2.02 o 
  -6   3   2       92.40       87.59      1.76 o 
  -5   3   2      502.90      515.99      7.15 o 
  -4   3   2        5.55        2.16      1.84 o 
  -3   3   2      330.50      339.11      3.08 o 
  -2   3   2     1075.19     1118.10     15.77 o 
  -1   3   2       17.26       16.60      1.82 o 
   0   3   2     6950.20     6642.51     27.76 o 
   1   3   2      402.96      422.97      3.89 o 
   2   3   2        2.50        2.29      2.78 o 
   3   3   2     1241.75     1159.14      8.83 o 
   4   3   2     4930.50     4824.09     20.99 o 
   5   3   2      165.26      164.50      3.91 o 
   6   3   2       84.86       82.85      4.23 o 
   7   3   2        6.17        4.66      3.04 o 
   8   3   2      623.26      657.84      8.76 o 
   9   3   2       15.69       18.44      2.68 o 
  10   3   2        0.04        1.54      3.02 o 
  11   3   2        5.84        6.99      2.93 o 
  12   3   2      236.15      233.19      5.49 o 
  13   3   2        9.43       11.45      4.18 o 
  14   3   2        3.69        7.57      4.24 o 
  15   3   2      166.56      169.03      9.21 o 
  16   3   2        0.25        4.75      4.66 o 
  17   3   2      482.94      464.51     14.52 o 
  18   3   2        1.97       11.87      6.44 o 
  19   3   2        4.82       11.18      6.60 o 
  20   3   2       75.51       74.62      7.64 o 
  21   3   2       18.74       25.50      7.40 o 
 -20   4   2        0.03        1.97      9.22 o 
 -19   4   2        0.03        6.14      6.94 o 
 -18   4   2        6.45        4.22      6.92 o 
 -17   4   2      136.14      112.86      7.79 o 
 -16   4   2        7.44        6.63      6.40 o 
 -15   4   2       16.89       27.59      6.77 o 
 -14   4   2        2.25        3.29      4.42 o 
 -13   4   2      118.90      124.12      4.52 o 
 -12   4   2        5.70        5.26      3.09 o 
 -11   4   2        0.00        3.88      2.92 o 
 -10   4   2       12.69       10.09      2.47 o 
  -9   4   2      246.62      223.61      3.94 o 
  -8   4   2        0.98        3.01      1.59 o 
  -7   4   2      315.78      317.81      6.06 o 
  -6   4   2       17.30       20.68      2.40 o 
  -5   4   2     2417.72     2590.92     10.75 o 
  -4   4   2       16.08       18.76      2.53 o 
  -3   4   2      632.12      675.81      5.06 o 
  -2   4   2       16.75       17.05      1.78 o 
  -1   4   2      168.00      171.60      2.07 o 
   0   4   2       11.68       16.43      1.50 o 
   1   4   2        8.61        9.08      2.46 o 
   2   4   2       15.63       13.46      2.46 o 
   3   4   2       64.26       68.21      3.07 o 
   4   4   2      111.79      110.03      3.01 o 
   5   4   2      246.40      280.44      4.16 o 
   6   4   2      487.05      489.80      6.81 o 
   7   4   2       57.59       63.16      3.14 o 
   8   4   2      547.34      537.08     15.13 o 
   9   4   2      288.83      305.53      4.56 o 
  10   4   2       20.69       19.95      2.29 o 
  11   4   2       89.83       90.31      5.28 o 
  12   4   2       15.67       16.30      5.00 o 
  13   4   2       26.74       32.79      5.12 o 
  14   4   2        2.25        1.26      5.74 o 
  15   4   2        4.64       10.13      5.67 o 
  16   4   2        9.93       14.23      5.87 o 
  17   4   2        6.14        8.41      5.97 o 
  18   4   2        1.97       10.15      6.05 o 
  19   4   2        1.91       12.89      7.15 o 
  20   4   2       10.92       15.74      6.62 o 
 -20   5   2        3.40       12.98      9.52 o 
 -19   5   2        0.50        0.53      7.21 o 
 -18   5   2        2.78        1.28      7.06 o 
 -17   5   2       13.81       10.75      7.09 o 
 -16   5   2      353.15      341.42      9.71 o 
 -15   5   2       17.69       10.86      6.66 o 
 -14   5   2       95.34       91.96      7.19 o 
 -13   5   2       38.58       43.83      6.82 o 
 -12   5   2      124.82      117.94      7.27 o 
 -11   5   2        1.64        4.02      6.20 o 
 -10   5   2        0.67        2.21      2.99 o 
  -9   5   2       89.86       78.65      5.66 o 
  -8   5   2      923.16     1028.86     10.33 o 
  -7   5   2      301.38      310.72      9.15 o 
  -6   5   2      105.99       94.89      3.66 o 
  -5   5   2      867.28      929.49      7.64 o 
  -4   5   2        9.39        6.55      2.35 o 
  -3   5   2       67.68       67.46      3.64 o 
  -2   5   2     2124.20     2216.91      9.25 o 
  -1   5   2      168.44      190.31      5.57 o 
   0   5   2     1902.72     1866.17     14.58 o 
   1   5   2        2.86        3.19      1.51 o 
   2   5   2       33.10       37.31      2.06 o 
   3   5   2      133.04      123.26      3.87 o 
   4   5   2     1567.99     1584.42     12.70 o 
   5   5   2      280.28      293.05      4.21 o 
   6   5   2       20.86       26.80      3.59 o 
   7   5   2      227.70      219.48      4.92 o 
   8   5   2     1213.06     1246.27      7.58 o 
   9   5   2       16.83       18.51      3.13 o 
  10   5   2      111.04      118.04      2.72 o 
  11   5   2        0.03        4.30      4.35 o 
  12   5   2       22.05       24.60      4.71 o 
  13   5   2       24.48       29.29      4.83 o 
  14   5   2        0.00        2.26      4.90 o 
  15   5   2        1.64        0.58      4.79 o 
  16   5   2        3.19        4.13      4.90 o 
  17   5   2        3.00        8.85      5.11 o 
  18   5   2       75.77       74.08      5.81 o 
  19   5   2       26.65       37.65      6.61 o 
  20   5   2       59.46       61.32      7.16 o 
 -19   6   2        1.03        0.03      7.50 o 
 -18   6   2        3.30       -0.66      7.37 o 
 -17   6   2        0.01        2.24      7.29 o 
 -16   6   2       30.52       27.78      7.13 o 
 -15   6   2        2.82        8.39      6.84 o 
 -14   6   2      100.72       87.38      7.56 o 
 -13   6   2       49.36       54.72      7.26 o 
 -12   6   2      243.71      244.37      8.51 o 
 -11   6   2      368.78      389.83      8.28 o 
 -10   6   2       11.72       11.51      4.45 o 
  -9   6   2       73.72       68.08      4.90 o 
  -8   6   2       54.40       60.10      4.83 o 
  -7   6   2      416.81      412.46     20.60 o 
  -6   6   2      268.46      298.94     12.97 o 
  -5   6   2        0.21        2.46      5.66 o 
  -4   6   2        9.52       12.96      6.03 o 
  -3   6   2        7.92       10.31      1.80 o 
  -2   6   2      879.14      941.40      7.90 o 
  -1   6   2      527.04      562.62      5.53 o 
   0   6   2      101.00       98.91      3.02 o 
   1   6   2      183.21      179.99      3.75 o 
   2   6   2     2238.23     2304.66     13.96 o 
   3   6   2       38.18       36.68      2.83 o 
   4   6   2      435.98      446.22      4.90 o 
   5   6   2        6.64        5.72      3.38 o 
   6   6   2      147.07      145.12      5.20 o 
   7   6   2      106.57      113.40      5.46 o 
   8   6   2       79.89       87.33      6.34 o 
   9   6   2       63.70       66.41      5.14 o 
  10   6   2       13.76       18.16      5.04 o 
  11   6   2       22.07       24.73      4.62 o 
  12   6   2       85.95       85.71      5.17 o 
  13   6   2       94.68       93.96      5.44 o 
  14   6   2       37.95       41.58      5.20 o 
  15   6   2       38.95       45.98      5.50 o 
  16   6   2       61.05       57.54      5.59 o 
  17   6   2       12.01       18.48      5.43 o 
  18   6   2        0.71        6.33      5.38 o 
  19   6   2        0.42        2.11      5.57 o 
 -19   7   2       29.97       34.58      8.15 o 
 -18   7   2        6.71        3.27      7.92 o 
 -17   7   2        8.63        7.86      7.46 o 
 -16   7   2       15.71       12.10      7.33 o 
 -15   7   2       15.62       12.74      7.07 o 
 -14   7   2        4.64       10.95      6.87 o 
 -13   7   2       81.68       77.78      7.49 o 
 -12   7   2       66.75       67.22      7.42 o 
 -11   7   2      721.18      715.12     11.52 o 
 -10   7   2      142.48      145.91      6.52 o 
  -9   7   2      222.66      227.51      6.41 o 
  -8   7   2      118.97      115.39      5.55 o 
  -7   7   2      293.02      301.25      9.55 o 
  -6   7   2       13.64       14.73      4.97 o 
  -5   7   2      312.86      282.56      7.65 o 
  -4   7   2      111.14      108.24      4.64 o 
  -3   7   2      379.42      370.91      8.03 o 
  -2   7   2       63.70       69.19      3.52 o 
  -1   7   2      536.00      503.60      8.04 o 
   0   7   2       72.13       74.32      3.33 o 
   1   7   2     1548.58     1579.40     16.43 o 
   2   7   2       58.39       54.66      2.94 o 
   3   7   2     3649.58     3715.71     18.74 o 
   4   7   2       77.08       74.38      3.75 o 
   5   7   2       63.92       56.93      3.94 o 
   6   7   2        0.73        2.36      4.02 o 
   7   7   2       81.93       79.43      4.88 o 
   8   7   2      105.68      115.82      5.34 o 
   9   7   2      118.15      106.32      5.49 o 
  10   7   2       80.65       91.55      5.77 o 
  11   7   2      146.93      156.72      5.62 o 
  12   7   2       67.30       66.16      5.15 o 
  13   7   2      203.66      200.54      8.76 o 
  14   7   2       11.51       11.98      5.14 o 
  15   7   2       26.32       30.31      5.52 o 
  16   7   2       65.99       61.90      5.87 o 
  17   7   2        0.38        3.19      6.10 o 
  18   7   2        0.69        4.62      6.29 o 
  19   7   2       11.64       15.35      6.48 o 
 -18   8   2       34.42       38.32      8.39 o 
 -17   8   2        5.85       13.86      7.65 o 
 -16   8   2       65.00       66.73      7.94 o 
 -15   8   2        3.32        7.84      7.28 o 
 -14   8   2      156.09      138.30      9.25 o 
 -13   8   2        2.10        4.03      7.01 o 
 -12   8   2        8.32       17.91      7.21 o 
 -11   8   2        3.38       13.32      7.51 o 
 -10   8   2      325.33      338.61      7.43 o 
  -9   8   2        9.75       15.52      5.51 o 
  -8   8   2     1682.71     1634.14     13.16 o 
  -7   8   2        0.14        1.86      5.19 o 
  -6   8   2       15.47       14.78      2.43 o 
  -5   8   2       13.50       15.21      2.54 o 
  -4   8   2      479.43      460.64      7.37 o 
  -3   8   2        1.14        2.99      3.10 o 
  -2   8   2      180.64      188.32      4.69 o 
  -1   8   2        0.96        3.40      3.70 o 
   0   8   2      833.85      875.43     15.65 o 
   1   8   2        0.89        2.07      3.32 o 
   2   8   2     1269.57     1238.77      9.80 o 
   3   8   2       12.84       11.74      3.17 o 
   4   8   2      846.72      831.10     13.57 o 
   5   8   2       63.52       63.66      4.18 o 
   6   8   2       12.25       11.64      4.76 o 
   7   8   2       92.12       94.19      5.20 o 
   8   8   2       38.19       51.32      5.23 o 
   9   8   2      223.19      218.77      6.51 o 
  10   8   2      272.37      260.60      6.96 o 
  11   8   2      244.11      260.40      6.19 o 
  12   8   2      164.50      158.32      5.93 o 
  13   8   2        3.90        7.72      5.64 o 
  14   8   2        0.86       12.17      5.86 o 
  15   8   2       29.89       28.47      6.18 o 
  16   8   2       24.82       23.04      6.29 o 
  17   8   2       15.86       21.86      6.42 o 
  18   8   2       11.34       16.77      6.59 o 
 -17   9   2       15.89        9.73      8.26 o 
 -16   9   2        2.44        7.25      7.67 o 
 -15   9   2       57.39       75.05      8.29 o 
 -14   9   2        1.31        3.27      7.62 o 
 -13   9   2      178.26      171.48      8.83 o 
 -12   9   2       17.41       30.61      7.53 o 
 -11   9   2        3.38        8.81      7.38 o 
 -10   9   2       15.41       10.40      7.34 o 
  -9   9   2      780.02      752.60     10.52 o 
  -8   9   2       59.05       56.70      5.99 o 
  -7   9   2       16.32       18.68      5.71 o 
  -6   9   2       40.60       41.98      5.96 o 
  -5   9   2      160.15      175.67      6.87 o 
  -4   9   2       11.37       12.94      3.36 o 
  -3   9   2       37.66       41.52      4.28 o 
  -2   9   2       97.58      105.90      4.65 o 
  -1   9   2       26.73       29.91      4.24 o 
   0   9   2        0.04        2.73      4.20 o 
   1   9   2       19.52       16.68      4.55 o 
   2   9   2        1.53        4.53      3.73 o 
   3   9   2      138.73      136.90      4.54 o 
   4   9   2       98.41       95.40      4.75 o 
   5   9   2      180.95      193.00      5.23 o 
   6   9   2        3.66        1.01      4.71 o 
   7   9   2        4.63        2.04      4.97 o 
   8   9   2       23.34       21.94      7.01 o 
   9   9   2      218.73      208.78      9.84 o 
  10   9   2       26.19       42.23      7.24 o 
  11   9   2       87.25       90.77      6.20 o 
  12   9   2      222.81      237.46      7.45 o 
  13   9   2      233.04      236.26      7.62 o 
  14   9   2       27.38       41.06      6.35 o 
  15   9   2        0.05        5.19      6.01 o 
  16   9   2        0.33        3.30      6.23 o 
  17   9   2       34.58       34.71      6.76 o 
 -16  10   2        1.79        6.69     10.03 o 
 -15  10   2      113.46      123.79      9.38 o 
 -14  10   2        2.51        7.90      7.80 o 
 -13  10   2        3.14        7.55      7.58 o 
 -12  10   2        2.22       10.00      7.63 o 
 -11  10   2       83.73       89.62      8.31 o 
 -10  10   2       40.49       45.63      7.82 o 
  -9  10   2        1.37        3.87      7.48 o 
  -8  10   2        1.95        3.80      5.68 o 
  -7  10   2       84.44       73.47      6.32 o 
  -6  10   2      217.62      205.06      7.41 o 
  -5  10   2      710.35      712.73     10.22 o 
  -4  10   2      362.31      351.91      9.54 o 
  -3  10   2      278.37      260.02     10.59 o 
  -2  10   2      374.16      373.63      7.20 o 
  -1  10   2      601.06      580.19      9.87 o 
   0  10   2      213.03      213.64      6.10 o 
   1  10   2       75.56       78.38      5.41 o 
   2  10   2       78.82       71.63      4.44 o 
   3  10   2       32.03       38.12      5.38 o 
   4  10   2      461.87      483.50     10.65 o 
   5  10   2      390.21      404.21      8.19 o 
   6  10   2      532.06      492.33     13.63 o 
   7  10   2       25.70       31.26      7.02 o 
   8  10   2      732.26      693.40     15.00 o 
   9  10   2        3.95        9.73      7.10 o 
  10  10   2        5.06       10.88      6.95 o 
  11  10   2       14.87       20.46      5.64 o 
  12  10   2       20.80       27.06      6.10 o 
  13  10   2        8.79       11.10      5.95 o 
  14  10   2        2.39        5.76      6.15 o 
  15  10   2        1.50        3.69      7.66 o 
  16  10   2       12.66       21.21     14.39 o 
 -14  11   2        4.23       10.92      8.19 o 
 -13  11   2       43.34       46.31      8.63 o 
 -12  11   2       44.74       52.27      8.24 o 
 -11  11   2        4.61       14.43      7.84 o 
 -10  11   2       79.79       71.50      8.31 o 
  -9  11   2        6.03        3.66      7.83 o 
  -8  11   2       78.27       77.27      8.29 o 
  -7  11   2       17.46       20.41      5.92 o 
  -6  11   2        7.98       11.67      6.11 o 
  -5  11   2       50.79       62.33     10.00 o 
  -4  11   2     1353.42     1283.36     14.84 o 
  -3  11   2        4.24       13.25      8.54 o 
  -2  11   2        2.76        7.13      8.54 o 
  -1  11   2       44.19       40.15      7.05 o 
   0  11   2        0.18        3.07      4.71 o 
   1  11   2        8.23       11.56      4.79 o 
   2  11   2       13.38       13.48      5.15 o 
   3  11   2        7.93        7.48      5.10 o 
   4  11   2       31.71       32.59      5.71 o 
   5  11   2       76.59       73.09      6.18 o 
   6  11   2      149.25      141.43      7.91 o 
   7  11   2      218.79      206.40      8.87 o 
   8  11   2      200.44      179.44      9.04 o 
   9  11   2        0.03        1.74      7.25 o 
  10  11   2        5.23        8.93      7.31 o 
  11  11   2        1.34       10.73      7.70 o 
  12  11   2        6.26        8.29      7.52 o 
  13  11   2        2.33        7.38      7.67 o 
  14  11   2       60.96       68.26     10.95 o 
 -12  12   2        0.02        6.78      8.35 o 
 -11  12   2        0.21        0.18      7.97 o 
 -10  12   2        0.06        3.95      8.06 o 
  -9  12   2        0.00        4.81      7.99 o 
  -8  12   2        0.30        4.83      8.03 o 
  -7  12   2        1.75        7.75      7.74 o 
  -6  12   2        4.49        1.73      7.11 o 
  -5  12   2       59.80       34.48      7.57 o 
  -4  12   2       10.53       14.21      7.10 o 
  -3  12   2       43.85       46.72      7.45 o 
  -2  12   2        6.17        5.90      8.78 o 
  -1  12   2       91.16       73.54      7.82 o 
   0  12   2        3.05        6.25      6.94 o 
   1  12   2        2.71        7.36      7.03 o 
   2  12   2       23.71       19.42      5.25 o 
   3  12   2        8.60       10.19      5.26 o 
   4  12   2        8.06       11.83      5.54 o 
   5  12   2      114.77      103.95      6.70 o 
   6  12   2        0.36        8.11      6.89 o 
   7  12   2        6.70       11.31      7.03 o 
   8  12   2        2.28        9.57      7.42 o 
   9  12   2       10.91       11.01      7.57 o 
  10  12   2        0.01        6.36      7.63 o 
  11  12   2       22.72       36.30      8.18 o 
  12  12   2        2.23        8.90      7.99 o 
 -10  13   2        0.42        2.98      8.45 o 
  -9  13   2        2.32        8.15      8.34 o 
  -8  13   2        3.20        7.76      8.36 o 
  -7  13   2        6.42        9.62      9.95 o 
  -6  13   2       27.56       28.05     10.05 o 
  -5  13   2       10.41        6.74      7.45 o 
  -4  13   2        1.44        5.62      7.44 o 
  -3  13   2        4.11        5.64      7.31 o 
  -2  13   2      425.17      360.27     10.50 o 
  -1  13   2        0.47        0.91      8.92 o 
   0  13   2        9.92       15.46      7.47 o 
   1  13   2       23.15       33.24      7.61 o 
   2  13   2       79.62       70.67      8.16 o 
   3  13   2       47.62       43.75      7.96 o 
   4  13   2       39.22       35.95      6.02 o 
   5  13   2       30.73       27.68      6.81 o 
   6  13   2      197.24      183.81     10.95 o 
   7  13   2        2.96        7.82      7.34 o 
   8  13   2       13.69       24.99      8.01 o 
   9  13   2       15.40       22.32      7.99 o 
  10  13   2        3.13        6.77      7.93 o 
  -7  14   2        7.17       14.98     10.31 o 
  -6  14   2       23.31       27.27     10.19 o 
  -5  14   2        5.83        6.71      9.48 o 
  -4  14   2        7.19        7.93      7.84 o 
  -3  14   2        3.68        6.81      7.65 o 
  -2  14   2        7.97        9.77      7.49 o 
  -1  14   2        0.20        7.32      7.74 o 
   0  14   2        8.40        9.06      9.53 o 
   1  14   2        5.10        9.40      7.93 o 
   2  14   2        3.55        4.98      7.78 o 
   3  14   2        1.47        3.87      7.63 o 
   4  14   2       10.03       20.96      8.10 o 
   5  14   2        0.01        4.51     10.58 o 
   6  14   2        6.28       13.22     10.75 o 
   7  14   2        0.26       10.57      8.55 o 
 -20   1   3       13.67       21.68      8.35 o 
 -19   1   3       11.29       14.39      7.58 o 
 -18   1   3        3.98        7.79      7.48 o 
 -17   1   3       77.18       89.89      7.91 o 
 -16   1   3       89.58       87.77      6.74 o 
 -15   1   3       17.83       24.80      5.60 o 
 -14   1   3       52.45       79.82     10.46 o 
 -13   1   3       46.64       48.50      5.08 o 
 -12   1   3        9.18       12.30      3.94 o 
 -11   1   3     1035.91     1028.89      8.77 o 
 -10   1   3      235.64      219.10      6.79 o 
  -9   1   3     2066.03     2067.60     14.44 o 
  -8   1   3       70.09       66.26      3.41 o 
  -7   1   3        0.32        0.53      2.75 o 
  -6   1   3        1.28        1.83      2.91 o 
  -5   1   3      213.46      211.20      4.77 o 
  -4   1   3        0.46        2.43      3.19 o 
  -3   1   3       29.85       18.23      3.27 o 
  -2   1   3       63.05       54.08      4.52 o 
  -1   1   3       61.06       54.60      3.53 o 
   0   1   3     3464.73     3473.04     18.94 o 
   1   1   3     2910.35     2962.62      9.46 o 
   2   1   3       28.41       22.39      2.83 o 
   3   1   3      184.17      187.50      4.07 o 
   4   1   3      494.16      512.73      4.79 o 
   5   1   3      654.37      711.32     12.98 o 
   6   1   3       31.73       39.77      3.21 o 
   7   1   3        0.19        2.01      3.30 o 
   8   1   3      213.40      213.87      4.30 o 
   9   1   3      167.84      171.07      3.86 o 
  10   1   3      170.16      167.44      4.38 o 
  11   1   3       40.15       46.01      3.68 o 
  12   1   3        0.06        1.83      3.13 o 
  13   1   3        0.45        1.07      3.21 o 
  14   1   3       19.00       27.78      3.41 o 
  15   1   3      383.45      377.86      8.85 o 
  16   1   3       88.37      105.23      6.31 o 
  17   1   3      291.09      303.35      9.61 o 
  18   1   3        1.12       10.09      6.00 o 
  19   1   3        1.69        5.80      6.07 o 
  20   1   3        2.53        4.56      6.16 o 
 -20   2   3       29.01       40.12      9.16 o 
 -19   2   3       22.78       26.39      8.11 o 
 -18   2   3       14.71       14.57     10.50 o 
 -17   2   3       39.03       26.88      9.08 o 
 -16   2   3      279.09      273.87     11.78 o 
 -15   2   3       75.01       83.40      6.39 o 
 -14   2   3     1431.69     1395.32     22.85 o 
 -13   2   3      339.05      356.68      6.36 o 
 -12   2   3      183.38      157.14      6.91 o 
 -11   2   3       39.05       37.26      2.21 o 
 -10   2   3        0.26        1.46      3.59 o 
  -9   2   3       14.93       13.99      3.47 o 
  -8   2   3       49.48       55.51      3.39 o 
  -7   2   3     1732.66     1727.37     14.36 o 
  -6   2   3      161.33      165.93      4.63 o 
  -5   2   3      259.33      251.39      5.15 o 
  -4   2   3     1247.82     1246.63     10.99 o 
  -3   2   3       77.49       75.53      3.90 o 
  -2   2   3      617.40      689.06      5.71 o 
  -1   2   3      114.83      108.82      3.35 o 
   0   2   3      202.66      187.09      3.62 o 
   1   2   3     1656.48     1671.15     11.78 o 
   2   2   3        1.13        2.75      2.25 o 
   3   2   3        2.13        2.42      3.06 o 
   4   2   3       47.28       53.83      3.57 o 
   5   2   3      327.80      346.79      4.81 o 
   6   2   3       19.36       16.91      3.29 o 
   7   2   3      213.93      212.20      4.66 o 
   8   2   3       16.08       18.27      3.20 o 
   9   2   3      729.90      743.54      7.07 o 
  10   2   3        5.95        8.69      3.21 o 
  11   2   3      265.92      262.91      4.95 o 
  12   2   3        3.75        7.94      3.12 o 
  13   2   3      231.56      235.77      4.61 o 
  14   2   3        2.94        6.53      4.32 o 
  15   2   3        0.01        7.32      4.40 o 
  16   2   3       90.96       84.22      5.08 o 
  17   2   3        8.57       15.97      5.87 o 
  18   2   3      219.20      221.33      9.26 o 
  19   2   3        0.01        8.33      6.09 o 
  20   2   3       94.65      106.22      7.35 o 
 -20   3   3       13.82        7.74      9.46 o 
 -19   3   3        4.21       -0.91      9.78 o 
 -18   3   3        0.15        3.96      9.48 o 
 -17   3   3      100.74       89.97     10.36 o 
 -16   3   3        4.05        6.04      9.02 o 
 -15   3   3        8.97        8.70      6.26 o 
 -14   3   3      314.87      300.23      7.59 o 
 -13   3   3      101.18      103.01      4.70 o 
 -12   3   3      454.21      414.05      6.21 o 
 -11   3   3        5.76        4.89      1.76 o 
 -10   3   3        7.35       10.17      3.07 o 
  -9   3   3       28.27       33.96      2.99 o 
  -8   3   3      356.85      374.91      4.07 o 
  -7   3   3      340.41      335.49      3.68 o 
  -6   3   3      118.36      107.69      2.90 o 
  -5   3   3      419.31      424.74      5.96 o 
  -4   3   3      157.78      165.84      4.50 o 
  -3   3   3      363.07      356.88      3.69 o 
  -2   3   3       66.78       61.64      2.32 o 
  -1   3   3      488.92      499.77      7.02 o 
   0   3   3      433.96      413.12      6.01 o 
   1   3   3      564.08      513.48     11.43 o 
   2   3   3     1563.37     1558.03     13.17 o 
   3   3   3       35.82       31.14      3.11 o 
   4   3   3      734.88      698.05     13.64 o 
   5   3   3       15.58       17.27      3.32 o 
   6   3   3      986.81     1012.62     11.37 o 
   7   3   3      921.58      940.27      9.56 o 
   8   3   3        3.52        3.51      3.66 o 
   9   3   3      126.55      136.09      4.75 o 
  10   3   3      417.23      432.47      6.41 o 
  11   3   3        0.01        2.01      5.23 o 
  12   3   3        1.71        4.90      4.89 o 
  13   3   3       38.43       39.86      5.26 o 
  14   3   3       60.56       67.16      5.56 o 
  15   3   3      111.98      129.66      6.18 o 
  16   3   3       28.70       27.75      5.26 o 
  17   3   3      120.34      124.52      6.85 o 
  18   3   3        3.14        6.86      6.99 o 
  19   3   3        0.00        8.71      7.43 o 
  20   3   3       33.08       34.80      9.72 o 
 -20   4   3        0.82       -5.49     10.27 o 
 -19   4   3        4.54        5.08      9.77 o 
 -18   4   3        2.02        5.24      9.76 o 
 -17   4   3      141.85      128.15     11.18 o 
 -16   4   3       12.56       10.77      6.64 o 
 -15   4   3      964.05      901.32     12.26 o 
 -14   4   3       18.94       21.17      6.51 o 
 -13   4   3        8.85        9.73      5.14 o 
 -12   4   3       24.60       21.13      5.27 o 
 -11   4   3      431.78      423.35     11.47 o 
 -10   4   3        3.53        3.65      2.55 o 
  -9   4   3       75.83       76.68      5.77 o 
  -8   4   3       16.66       21.58      3.74 o 
  -7   4   3      387.60      405.73      6.33 o 
  -6   4   3       16.89       18.55      3.89 o 
  -5   4   3      683.51      719.86     17.40 o 
  -4   4   3       76.11       81.62      3.29 o 
  -3   4   3      371.94      393.86      7.97 o 
  -2   4   3      167.83      174.86      2.78 o 
  -1   4   3      229.33      219.46      2.97 o 
   0   4   3      166.55      177.25      3.14 o 
   1   4   3       93.62       91.74      3.50 o 
   2   4   3       29.45       28.94      3.12 o 
   3   4   3      193.06      191.52      4.47 o 
   4   4   3      209.57      197.58      5.91 o 
   5   4   3       82.74       73.97      2.47 o 
   6   4   3       59.20       51.52      4.20 o 
   7   4   3        8.58        7.08      4.46 o 
   8   4   3       60.94       57.99      5.30 o 
   9   4   3      444.16      466.46      6.49 o 
  10   4   3      243.27      259.29      5.51 o 
  11   4   3       26.30       30.59      4.13 o 
  12   4   3       29.61       30.34      5.13 o 
  13   4   3        3.11        7.98      5.20 o 
  14   4   3        0.03        0.83      5.14 o 
  15   4   3        1.55        4.41      5.46 o 
  16   4   3        0.53        3.57      5.44 o 
  17   4   3       38.86       42.37      5.90 o 
  18   4   3       15.21       19.11      8.61 o 
  19   4   3       52.13       52.02      9.35 o 
  20   4   3       36.10       44.50     11.56 o 
 -19   5   3        0.26       -1.52      9.87 o 
 -18   5   3        0.02       -3.69      9.77 o 
 -17   5   3        6.23        5.65      9.25 o 
 -16   5   3      186.31      198.88      8.46 o 
 -15   5   3        8.33       13.94      6.75 o 
 -14   5   3        0.53        2.91      6.42 o 
 -13   5   3       48.97       52.31      6.97 o 
 -12   5   3       97.03      104.84      5.26 o 
 -11   5   3        1.25        3.60      4.55 o 
 -10   5   3       63.82       73.51      4.73 o 
  -9   5   3      118.78      117.09      5.03 o 
  -8   5   3        9.37       15.38      2.60 o 
  -7   5   3      447.81      446.34     18.03 o 
  -6   5   3      380.17      405.19     10.60 o 
  -5   5   3       18.85       16.93      3.16 o 
  -4   5   3     1016.74     1093.86      8.65 o 
  -3   5   3       42.96       53.74      4.21 o 
  -2   5   3      397.04      359.87     13.20 o 
  -1   5   3       21.99       20.55      1.48 o 
   0   5   3     1898.71     1917.98     18.62 o 
   1   5   3      125.74      130.19      3.77 o 
   2   5   3       80.17       73.71      3.68 o 
   3   5   3      478.06      443.15      5.80 o 
   4   5   3      237.79      238.89      4.47 o 
   5   5   3      726.87      697.32     11.87 o 
   6   5   3      523.11      534.39      9.20 o 
   7   5   3       13.05       18.61      3.50 o 
   8   5   3      342.72      358.05      5.45 o 
   9   5   3       35.90       43.48      4.44 o 
  10   5   3        0.74        3.35      3.50 o 
  11   5   3      168.12      171.30      6.03 o 
  12   5   3        0.58        4.39      4.56 o 
  13   5   3       67.76       71.45      5.23 o 
  14   5   3        0.44        1.21      4.79 o 
  15   5   3        8.47       12.81      5.05 o 
  16   5   3        4.39        3.46      5.17 o 
  17   5   3        1.38        2.87      5.76 o 
  18   5   3       16.31       17.41      6.03 o 
  19   5   3       60.32       62.73      8.16 o 
 -18   6   3        0.05       -1.88      9.76 o 
 -17   6   3        0.30        5.66      7.29 o 
 -16   6   3        0.01        2.76      7.18 o 
 -15   6   3       24.91       32.44      7.22 o 
 -14   6   3       33.65       33.56      7.17 o 
 -13   6   3       57.56       64.24      7.79 o 
 -12   6   3      200.87      210.48     17.00 o 
 -11   6   3       98.88      106.22      5.81 o 
 -10   6   3      270.82      271.22      7.65 o 
  -9   6   3       38.77       41.16      5.34 o 
  -8   6   3       58.06       60.86      5.45 o 
  -7   6   3        9.34       10.44      5.07 o 
  -6   6   3      268.49      265.99     16.88 o 
  -5   6   3      108.66      107.06      5.68 o 
  -4   6   3       19.08       22.08      4.65 o 
  -3   6   3       48.99       47.98      3.67 o 
  -2   6   3       36.69       31.90      2.57 o 
  -1   6   3     2231.09     2166.43     25.80 o 
   0   6   3       46.39       41.83      3.35 o 
   1   6   3      187.77      197.54      4.24 o 
   2   6   3       65.76       66.80      3.16 o 
   3   6   3       85.42       94.28      3.52 o 
   4   6   3       67.83       61.64      3.61 o 
   5   6   3       16.62       21.37      3.61 o 
   6   6   3      191.09      183.59      5.22 o 
   7   6   3       33.57       37.75      3.36 o 
   8   6   3       35.26       31.43      3.85 o 
   9   6   3        3.79        4.48      4.04 o 
  10   6   3        9.38       10.47      4.27 o 
  11   6   3       37.47       46.08      4.71 o 
  12   6   3        8.75        8.88      4.26 o 
  13   6   3        8.32       11.08      4.87 o 
  14   6   3        1.43       -2.17      5.66 o 
  15   6   3        3.68        2.20      5.91 o 
  16   6   3       78.27       81.37      6.64 o 
  17   6   3        0.27        2.38      5.97 o 
  18   6   3       20.08       25.66      6.39 o 
  19   6   3       24.91       20.88      9.77 o 
 -18   7   3        0.44       -0.72      9.85 o 
 -17   7   3       64.02       71.88      8.15 o 
 -16   7   3       17.72       22.48      7.28 o 
 -15   7   3       36.12       47.65      7.47 o 
 -14   7   3        7.15       13.19      6.98 o 
 -13   7   3       46.14       63.67      7.34 o 
 -12   7   3       71.29       70.40      7.78 o 
 -11   7   3      826.86      828.30     14.51 o 
 -10   7   3       95.79      114.10      6.24 o 
  -9   7   3      437.61      417.70      8.03 o 
  -8   7   3        0.41        5.03      5.57 o 
  -7   7   3       73.04       68.15      5.72 o 
  -6   7   3       23.94       26.72      7.16 o 
  -5   7   3        5.76       10.33      7.06 o 
  -4   7   3       54.33       51.38      7.65 o 
  -3   7   3      108.44      108.02      6.00 o 
  -2   7   3       17.14       16.00      2.02 o 
  -1   7   3       17.43       20.56      2.27 o 
   0   7   3       35.16       27.88      2.95 o 
   1   7   3        8.12       10.08      2.31 o 
   2   7   3      324.48      308.04      4.36 o 
   3   7   3      111.33      118.98      4.31 o 
   4   7   3      113.87      101.34      3.98 o 
   5   7   3       18.80       22.12      3.68 o 
   6   7   3       32.41       28.73      3.99 o 
   7   7   3        2.30        3.36      4.48 o 
   8   7   3       24.04       25.65      4.87 o 
   9   7   3       67.16       74.23      6.92 o 
  10   7   3       14.23       19.85      6.50 o 
  11   7   3      186.30      182.52      7.93 o 
  12   7   3      101.31       95.96      7.50 o 
  13   7   3        2.26        4.68      5.53 o 
  14   7   3        1.14        0.45      5.77 o 
  15   7   3      165.47      154.35      7.32 o 
  16   7   3       37.85       39.57      6.58 o 
  17   7   3       16.16       26.02      6.55 o 
  18   7   3        0.66        6.23      6.56 o 
 -17   8   3        0.08        7.12      7.98 o 
 -16   8   3        2.50        9.07      7.59 o 
 -15   8   3        9.83       10.89      7.32 o 
 -14   8   3       90.93       78.93      8.13 o 
 -13   8   3        1.15        8.26      7.29 o 
 -12   8   3       21.57       25.41      7.62 o 
 -11   8   3        1.43        8.18      7.49 o 
 -10   8   3     2832.25     2811.71     34.98 o 
  -9   8   3        9.21       14.26      5.90 o 
  -8   8   3      421.80      443.28      8.65 o 
  -7   8   3       62.04       56.42      6.13 o 
  -6   8   3        3.40        8.34      7.71 o 
  -5   8   3       31.00       33.43      7.66 o 
  -4   8   3       32.62       42.05      7.77 o 
  -3   8   3        0.65        5.85      5.52 o 
  -2   8   3      147.53      134.01      9.52 o 
  -1   8   3        5.04        4.82      3.08 o 
   0   8   3       14.70       11.20      3.53 o 
   1   8   3        7.15        6.03      3.89 o 
   2   8   3       10.19       10.17      4.18 o 
   3   8   3        3.26        4.50      4.45 o 
   4   8   3       56.54       57.04      5.01 o 
   5   8   3        4.05        4.28      4.83 o 
   6   8   3       20.29       17.41      5.30 o 
   7   8   3       10.50       13.77      5.98 o 
   8   8   3        0.86        3.16      6.23 o 
   9   8   3       55.92       55.80      6.99 o 
  10   8   3       12.29       21.31      6.80 o 
  11   8   3        6.72       16.56      6.74 o 
  12   8   3      298.03      284.42      9.34 o 
  13   8   3      300.86      293.79      8.24 o 
  14   8   3       58.23       65.13      6.91 o 
  15   8   3      249.95      233.90      8.19 o 
  16   8   3      161.86      149.01      7.71 o 
  17   8   3        4.30       12.06      6.69 o 
 -16   9   3        2.76        5.03      7.97 o 
 -15   9   3        3.02       11.66      7.89 o 
 -14   9   3        0.01        2.45      7.59 o 
 -13   9   3      259.83      236.88     13.93 o 
 -12   9   3       19.62       21.43      7.92 o 
 -11   9   3       23.72       34.64      7.78 o 
 -10   9   3       62.00       64.85      7.87 o 
  -9   9   3       27.84       30.49      5.94 o 
  -8   9   3       41.53       40.59      6.20 o 
  -7   9   3      168.66      151.90      8.03 o 
  -6   9   3       79.75       80.15      7.28 o 
  -5   9   3      103.74       92.74      8.82 o 
  -4   9   3      121.14      133.43      9.09 o 
  -3   9   3        0.27        3.72      6.07 o 
  -2   9   3       95.83       94.19      7.00 o 
  -1   9   3      328.88      319.82     10.75 o 
   0   9   3       15.94       16.45      3.94 o 
   1   9   3       95.43       88.86      4.83 o 
   2   9   3        3.07        7.15      4.44 o 
   3   9   3      112.26      116.84      5.60 o 
   4   9   3       32.43       31.93      5.05 o 
   5   9   3      115.93      124.54      6.18 o 
   6   9   3       80.55       85.44      6.08 o 
   7   9   3      456.65      437.12      9.70 o 
   8   9   3        0.11       11.36      6.65 o 
   9   9   3        8.73       12.30      6.70 o 
  10   9   3      140.43      148.24      8.21 o 
  11   9   3       63.67       62.34      7.52 o 
  12   9   3      172.30      181.13     13.22 o 
  13   9   3       43.45       44.26      6.30 o 
  14   9   3        1.42        8.18      6.20 o 
  15   9   3       13.17       21.30      6.46 o 
  16   9   3        4.86       12.92      6.64 o 
 -15  10   3        3.64       11.30     14.77 o 
 -14  10   3       88.54      102.60      9.20 o 
 -13  10   3        2.71       12.34      8.89 o 
 -12  10   3       16.42       17.05      8.10 o 
 -11  10   3       42.76       47.82      8.37 o 
 -10  10   3       49.89       53.70      8.34 o 
  -9  10   3       58.66       60.01      8.18 o 
  -8  10   3       13.40       25.33      6.00 o 
  -7  10   3       34.51       36.81      7.24 o 
  -6  10   3        0.01        2.02      6.62 o 
  -5  10   3      214.41      211.55     10.16 o 
  -4  10   3      201.41      202.50     10.23 o 
  -3  10   3      269.71      272.42      8.49 o 
  -2  10   3       45.51       53.86      6.87 o 
  -1  10   3      324.60      314.33      9.01 o 
   0  10   3      323.80      320.67      9.00 o 
   1  10   3       72.56       70.15      4.84 o 
   2  10   3      107.23      104.15      5.78 o 
   3  10   3       90.55       88.64      5.49 o 
   4  10   3        2.34        2.71      5.06 o 
   5  10   3      316.93      292.68     10.96 o 
   6  10   3     1180.58     1132.49     22.44 o 
   7  10   3        0.86        7.53      6.68 o 
   8  10   3       19.68       23.86      7.31 o 
   9  10   3        7.11        8.68      7.17 o 
  10  10   3       21.76       21.98      7.59 o 
  11  10   3       67.00       67.89      7.95 o 
  12  10   3        0.02        5.86      6.02 o 
  13  10   3        2.56       13.09      6.14 o 
  14  10   3        9.06       20.11      6.50 o 
  15  10   3        0.84        8.75     12.41 o 
 -13  11   3        0.05        5.21      8.34 o 
 -12  11   3      109.69      109.75      9.39 o 
 -11  11   3       32.11       34.66      8.50 o 
 -10  11   3        0.04        7.68      8.00 o 
  -9  11   3       16.57       22.71      8.04 o 
  -8  11   3       27.12       37.15     10.08 o 
  -7  11   3       39.75       40.28      7.47 o 
  -6  11   3      213.42      192.87      8.96 o 
  -5  11   3       35.77       48.58      7.35 o 
  -4  11   3      241.79      247.98     11.08 o 
  -3  11   3       60.89       58.62      9.36 o 
  -2  11   3       26.29       34.66      7.05 o 
  -1  11   3       39.24       38.22      7.07 o 
   0  11   3       12.86       14.79      6.86 o 
   1  11   3        2.44        6.87      6.86 o 
   2  11   3       41.08       34.44      7.27 o 
   3  11   3        6.29       14.78      4.94 o 
   4  11   3       49.63       54.95      5.62 o 
   5  11   3       35.94       41.66      5.65 o 
   6  11   3        6.67        9.58      5.77 o 
   7  11   3       27.42       26.33      6.72 o 
   8  11   3       21.25       21.02      7.39 o 
   9  11   3       60.64       52.56      7.90 o 
  10  11   3        2.87        6.19      7.55 o 
  11  11   3        2.40       -1.56      7.74 o 
  12  11   3        3.46        3.97      6.23 o 
  13  11   3        0.32        5.71      7.83 o 
 -11  12   3        0.00        6.43      8.35 o 
 -10  12   3        0.05        6.28      8.28 o 
  -9  12   3       48.44       72.70     10.80 o 
  -8  12   3        6.29       15.48      9.74 o 
  -7  12   3        1.39        8.43      9.44 o 
  -6  12   3        0.32       10.66      7.36 o 
  -5  12   3      105.49      101.11      8.10 o 
  -4  12   3        0.18        8.59      7.28 o 
  -3  12   3       20.81       16.77      9.19 o 
  -2  12   3        4.86        7.93      9.12 o 
  -1  12   3       82.35       69.47      7.79 o 
   0  12   3       64.75       56.28      7.48 o 
   1  12   3       11.17       13.71      7.29 o 
   2  12   3       40.98       39.85      7.59 o 
   3  12   3       44.86       51.74      7.97 o 
   4  12   3       12.37       13.16      7.58 o 
   5  12   3       10.00       12.62      5.56 o 
   6  12   3        5.49       10.39      6.45 o 
   7  12   3        1.49        5.82      6.79 o 
   8  12   3        1.06       -0.98      7.00 o 
   9  12   3       19.46       19.39      7.51 o 
  10  12   3       13.49       11.56      7.95 o 
  11  12   3        6.37       10.04      8.42 o 
  -8  13   3       34.53       33.08     10.58 o 
  -7  13   3        0.48        7.60      9.90 o 
  -6  13   3       18.11       36.49      9.91 o 
  -5  13   3        5.93        6.41      7.59 o 
  -4  13   3       42.24       43.23      8.00 o 
  -3  13   3        2.51        1.62      9.85 o 
  -2  13   3       19.17       21.65      9.43 o 
  -1  13   3       28.45       34.78      7.72 o 
   0  13   3        1.61        6.84      7.59 o 
   1  13   3        0.37        3.61      7.32 o 
   2  13   3       14.73       15.48      7.64 o 
   3  13   3       38.96       36.99      7.80 o 
   4  13   3        8.17       14.87      7.84 o 
   5  13   3       14.91       16.05      7.97 o 
   6  13   3        0.32        5.60     10.26 o 
   7  13   3       24.83       27.18     10.97 o 
   8  13   3       39.47       38.95      7.53 o 
  -4  14   3        2.71        7.68      7.93 o 
  -3  14   3        3.22        9.76      7.87 o 
  -2  14   3        2.11        2.59      9.80 o 
  -1  14   3       21.74        9.14      9.39 o 
   0  14   3        2.34        3.76      7.70 o 
   1  14   3       11.58       20.22      8.08 o 
   2  14   3        6.53       11.18      7.93 o 
   3  14   3        3.69        8.07      8.02 o 
   4  14   3        5.06        3.65      8.28 o 
 -19   0   4        0.15        3.80     16.65 o 
 -18   0   4       70.79       58.43     16.99 o 
 -17   0   4        2.84        4.93     15.82 o 
 -16   0   4       37.29       47.49     10.17 o 
 -15   0   4        6.28        8.05      7.86 o 
 -14   0   4       31.87       22.12      7.46 o 
 -13   0   4        1.37        4.63      7.08 o 
 -12   0   4        3.62        5.91      7.25 o 
 -11   0   4        2.47        6.16      6.96 o 
 -10   0   4        7.01        9.10      7.17 o 
  -9   0   4       12.85       12.29      6.89 o 
  -8   0   4       24.31       27.28      7.03 o 
  -7   0   4      156.25      154.82     12.98 o 
  -6   0   4       79.18       64.47      6.66 o 
  -5   0   4       88.34       71.02     10.26 o 
  -4   0   4      141.44      116.21     11.01 o 
  -3   0   4        6.49        8.87      8.39 o 
  -2   0   4       11.48       11.24      5.36 o 
  -1   0   4      585.85      553.10     22.95 o 
   0   0   4     7790.42     7688.44     73.08 o 
   1   0   4     5165.06     5174.64     27.47 o 
   2   0   4     3455.12     3517.80     55.80 o 
   3   0   4     5804.60     5740.30     30.41 o 
   4   0   4    11979.57    12599.49    119.42 o 
   5   0   4      546.58      541.08     10.71 o 
   6   0   4      537.82      604.76     10.23 o 
   7   0   4        5.87        7.31      5.71 o 
   8   0   4       10.07       12.86      7.86 o 
   9   0   4       11.95       17.60      5.56 o 
  10   0   4      163.64      175.98      8.90 o 
  11   0   4        0.01        1.49      4.72 o 
  12   0   4      113.68      127.08      6.21 o 
  13   0   4       18.30       21.14      5.17 o 
  14   0   4      120.11      113.11      6.88 o 
  15   0   4      101.62       94.48      9.23 o 
  16   0   4       18.99       13.43      8.12 o 
  17   0   4       34.83       34.26      9.01 o 
  18   0   4        2.43        7.69      8.56 o 
  19   0   4        5.77       11.49      8.75 o 
 -19   1   4        7.20       10.48     11.72 o 
 -18   1   4       17.18       22.90     11.75 o 
 -17   1   4       19.95       12.41      7.41 o 
 -16   1   4        1.93        7.77      7.50 o 
 -15   1   4       61.82       56.76      7.68 o 
 -14   1   4       93.19       88.04      5.95 o 
 -13   1   4       29.59       37.44      6.16 o 
 -12   1   4       56.21       58.66      6.63 o 
 -11   1   4       27.52       21.12      5.03 o 
 -10   1   4      115.29      117.17      5.51 o 
  -9   1   4        1.63        6.03      4.79 o 
  -8   1   4      139.75      141.14      5.58 o 
  -7   1   4       58.13       53.99      3.53 o 
  -6   1   4       18.72       15.07      4.05 o 
  -5   1   4      791.06      802.27     12.04 o 
  -4   1   4      103.66      104.63      4.41 o 
  -3   1   4        0.75        3.53      4.63 o 
  -2   1   4      235.06      236.32      5.97 o 
  -1   1   4      593.04      597.00     18.96 o 
   0   1   4      955.43      922.46      9.08 o 
   1   1   4     1983.24     2070.67     31.48 o 
   2   1   4       34.71       36.63      4.03 o 
   3   1   4      456.98      429.71      6.04 o 
   4   1   4      545.61      554.25      6.49 o 
   5   1   4       61.71       72.19      4.35 o 
   6   1   4        0.08        1.62      4.07 o 
   7   1   4      123.37      140.78      4.87 o 
   8   1   4        0.01        2.33      3.99 o 
   9   1   4        9.21       15.14      3.94 o 
  10   1   4       11.10        8.18      3.70 o 
  11   1   4       32.26       29.17      4.22 o 
  12   1   4       43.18       40.46      4.14 o 
  13   1   4        0.63        2.20      3.81 o 
  14   1   4       24.85       26.18      5.08 o 
  15   1   4        8.36        6.44      4.56 o 
  16   1   4        0.48        3.72      5.90 o 
  17   1   4       55.31       67.06      6.55 o 
  18   1   4        4.49       11.80      6.07 o 
  19   1   4        0.14        7.24      6.34 o 
 -19   2   4        1.30        4.53      8.53 o 
 -18   2   4       62.28       67.63      8.83 o 
 -17   2   4        0.01        6.35      7.95 o 
 -16   2   4      100.69      101.90     14.44 o 
 -15   2   4      231.15      241.43      9.56 o 
 -14   2   4      120.90      143.28      9.81 o 
 -13   2   4      950.20      947.95     20.58 o 
 -12   2   4      377.98      373.40      8.41 o 
 -11   2   4        1.51        5.98      4.75 o 
 -10   2   4       56.33       53.79      4.80 o 
  -9   2   4        9.47       12.49      4.43 o 
  -8   2   4       49.02       48.67      4.61 o 
  -7   2   4       54.28       58.33      5.03 o 
  -6   2   4     2252.90     2230.71     16.35 o 
  -5   2   4        6.47        7.81      4.95 o 
  -4   2   4       99.06       77.54      8.40 o 
  -3   2   4        4.93        5.64      4.52 o 
  -2   2   4      242.49      257.16      6.16 o 
  -1   2   4        7.72        5.70      4.16 o 
   0   2   4      321.76      339.40      6.78 o 
   1   2   4      498.95      462.76      6.61 o 
   2   2   4      115.23      114.21      3.78 o 
   3   2   4       29.21       26.07      4.29 o 
   4   2   4      372.57      364.28     14.05 o 
   5   2   4        1.80        4.53      4.49 o 
   6   2   4       25.84       24.09      3.77 o 
   7   2   4      398.83      381.14      6.33 o 
   8   2   4       21.42       17.77      4.08 o 
   9   2   4       86.10       93.48      5.55 o 
  10   2   4       20.62       21.44      3.82 o 
  11   2   4       15.97       13.78      3.74 o 
  12   2   4        1.69        2.37      3.87 o 
  13   2   4      108.51       97.63      4.67 o 
  14   2   4        0.58        3.44      5.18 o 
  15   2   4        5.78        7.54      5.18 o 
  16   2   4      225.79      235.41      7.94 o 
  17   2   4      115.54      124.72     10.02 o 
  18   2   4       20.37       32.75      7.71 o 
  19   2   4        0.03        7.00      7.57 o 
 -19   3   4        0.62        1.78      8.58 o 
 -18   3   4      108.26       95.62      9.16 o 
 -17   3   4       21.93       27.20      8.39 o 
 -16   3   4      503.88      455.85     18.76 o 
 -15   3   4        2.94        9.59      7.74 o 
 -14   3   4      202.95      196.27      6.95 o 
 -13   3   4        1.92        9.16      5.42 o 
 -12   3   4      252.00      282.58      6.01 o 
 -11   3   4       98.30       91.35      4.87 o 
 -10   3   4      165.67      167.92      5.09 o 
  -9   3   4       10.44       12.72      3.32 o 
  -8   3   4       64.97       60.62      4.03 o 
  -7   3   4       60.56       64.80      4.59 o 
  -6   3   4      105.03       96.22      4.05 o 
  -5   3   4       65.09       69.70      5.47 o 
  -4   3   4        0.15        0.32      1.69 o 
  -3   3   4       29.33       28.83      2.34 o 
  -2   3   4        6.24        7.65      2.96 o 
  -1   3   4       89.47       87.60      4.40 o 
   0   3   4      612.04      591.96      6.56 o 
   1   3   4        0.13       -0.70      2.88 o 
   2   3   4     1285.99     1159.69     27.75 o 
   3   3   4       12.02        8.11      3.22 o 
   4   3   4       15.09       11.96      3.17 o 
   5   3   4      353.30      347.33      5.35 o 
   6   3   4      515.95      481.67      7.52 o 
   7   3   4       30.71       29.55      4.96 o 
   8   3   4       39.37       30.14      4.25 o 
   9   3   4        5.32        1.42      4.26 o 
  10   3   4      210.05      211.55      5.93 o 
  11   3   4        2.40        4.53      4.56 o 
  12   3   4        4.99        9.15      4.63 o 
  13   3   4       25.27       24.13      5.34 o 
  14   3   4        5.53        7.20      5.34 o 
  15   3   4       11.16       11.95      5.37 o 
  16   3   4        1.12        5.94      5.61 o 
  17   3   4       12.73       20.56      7.37 o 
  18   3   4        0.40        8.46      7.77 o 
  19   3   4      118.95      128.70     14.10 o 
 -18   4   4        0.68        4.48     12.57 o 
 -17   4   4        0.42        4.76      8.34 o 
 -16   4   4        4.52        9.91      8.26 o 
 -15   4   4      215.14      198.95      9.86 o 
 -14   4   4        0.00        8.70      7.97 o 
 -13   4   4        1.84        4.02      5.52 o 
 -12   4   4        0.72        7.47      5.41 o 
 -11   4   4       87.30       91.21      6.01 o 
 -10   4   4        0.03        5.14      5.37 o 
  -9   4   4        2.74        6.82      4.35 o 
  -8   4   4       20.54       29.39      4.47 o 
  -7   4   4      298.95      309.47      8.73 o 
  -6   4   4       96.24       97.12      5.21 o 
  -5   4   4        0.08        1.86      1.43 o 
  -4   4   4      225.52      211.31      6.39 o 
  -3   4   4      159.82      158.51      3.44 o 
  -2   4   4      100.94       94.43      2.79 o 
  -1   4   4       10.50       11.24      2.75 o 
   0   4   4        2.11        2.46      1.88 o 
   1   4   4        8.08        8.32      4.36 o 
   2   4   4        6.36        8.87      4.07 o 
   3   4   4        8.34       13.61      4.56 o 
   4   4   4       11.55       16.01      4.91 o 
   5   4   4        0.03        2.45      2.20 o 
   6   4   4        2.72        8.40      3.19 o 
   7   4   4       30.13       31.72      5.10 o 
   8   4   4       53.45       56.15      5.55 o 
   9   4   4       41.35       45.05      4.60 o 
  10   4   4      153.31      149.28      6.91 o 
  11   4   4        6.30       12.34      4.55 o 
  12   4   4       14.73       12.87      5.81 o 
  13   4   4        5.86        5.32      5.32 o 
  14   4   4        1.18        2.83      5.51 o 
  15   4   4        5.83       10.44      5.51 o 
  16   4   4        1.51        5.04      5.68 o 
  17   4   4        3.50        6.68      5.89 o 
  18   4   4        3.06        5.98      7.66 o 
 -18   5   4        0.57        1.45      9.98 o 
 -17   5   4        0.10        0.76      9.48 o 
 -16   5   4        0.09        6.88      9.40 o 
 -15   5   4       24.24       43.86     12.10 o 
 -14   5   4      142.81      148.16     10.84 o 
 -13   5   4       30.65       28.33      5.25 o 
 -12   5   4      160.12      194.35      6.28 o 
 -11   5   4       17.55       23.02      5.13 o 
 -10   5   4       50.82       56.40      5.42 o 
  -9   5   4        0.73        6.44      4.93 o 
  -8   5   4        0.40        9.94      4.99 o 
  -7   5   4        0.03        7.15      4.59 o 
  -6   5   4      395.71      443.32      7.20 o 
  -5   5   4       70.33       76.01      4.91 o 
  -4   5   4       14.44       18.31      3.18 o 
  -3   5   4      262.43      261.09      8.11 o 
  -2   5   4       74.11       77.36      3.02 o 
  -1   5   4       65.56       52.08      4.45 o 
   0   5   4     1094.36     1059.53     11.67 o 
   1   5   4       17.71       23.52      3.57 o 
   2   5   4      573.09      511.92      8.36 o 
   3   5   4       35.21       40.89      4.25 o 
   4   5   4       15.58       15.23      4.06 o 
   5   5   4      289.01      283.26      5.24 o 
   6   5   4       20.28       22.94      4.28 o 
   7   5   4       20.79       23.55      4.85 o 
   8   5   4      145.46      134.96      6.22 o 
   9   5   4        2.49        6.01      5.22 o 
  10   5   4      101.56       97.17      5.04 o 
  11   5   4        1.84        6.45      5.55 o 
  12   5   4        3.08       10.08      5.72 o 
  13   5   4        0.61        8.06      5.83 o 
  14   5   4        0.76        3.01      5.53 o 
  15   5   4        1.08       11.16      5.74 o 
  16   5   4        0.00        1.85      5.93 o 
  17   5   4        4.68        7.83      5.96 o 
  18   5   4        4.06       13.24      7.71 o 
 -17   6   4        5.91       10.19      9.71 o 
 -16   6   4        1.29        9.91      9.43 o 
 -15   6   4        3.12       13.89      9.29 o 
 -14   6   4       35.58       44.12      7.20 o 
 -13   6   4        0.14        4.93      6.92 o 
 -12   6   4      205.01      188.28      6.46 o 
 -11   6   4      180.05      192.42      5.86 o 
 -10   6   4       14.60       18.37      5.27 o 
  -9   6   4        0.01        4.38      5.28 o 
  -8   6   4       80.95       81.60      5.85 o 
  -7   6   4       10.13        7.81      7.82 o 
  -6   6   4       28.09       27.04      9.65 o 
  -5   6   4       11.47       12.01      5.24 o 
  -4   6   4        0.00        3.97      3.65 o 
  -3   6   4      212.39      215.08      4.69 o 
  -2   6   4       48.40       51.77      3.20 o 
  -1   6   4       61.55       61.74      5.36 o 
   0   6   4      104.56      100.37      3.94 o 
   1   6   4       39.28       38.07      3.71 o 
   2   6   4       53.99       48.23      4.01 o 
   3   6   4       14.05       12.04      3.22 o 
   4   6   4      594.89      571.54      6.29 o 
   5   6   4        1.04        6.41      3.70 o 
   6   6   4      176.29      167.63      4.99 o 
   7   6   4        8.41       12.02      4.09 o 
   8   6   4       35.00       30.55      4.83 o 
   9   6   4        5.41        5.87      4.73 o 
  10   6   4        2.06        4.16      4.82 o 
  11   6   4        1.29        2.83      5.06 o 
  12   6   4        2.55        2.81      5.22 o 
  13   6   4        0.61        6.03      5.45 o 
  14   6   4        7.01       10.84      5.11 o 
  15   6   4       30.70       34.64      5.53 o 
  16   6   4        7.97       12.18      5.43 o 
  17   6   4        7.09       14.26      6.45 o 
 -16   7   4        5.89       15.02      9.84 o 
 -15   7   4        2.22        7.20      9.44 o 
 -14   7   4       14.02       18.87      7.23 o 
 -13   7   4        8.51       14.78      7.51 o 
 -12   7   4       18.92       29.86      7.38 o 
 -11   7   4       91.65       97.95      6.50 o 
 -10   7   4       25.33       27.32      7.17 o 
  -9   7   4      883.12      891.49     13.17 o 
  -8   7   4      367.67      401.67     10.21 o 
  -7   7   4        0.29        1.29      7.66 o 
  -6   7   4      218.57      219.78     10.23 o 
  -5   7   4        7.29        9.14      7.71 o 
  -4   7   4       15.84       18.12      5.28 o 
  -3   7   4       37.11       35.94      3.66 o 
  -2   7   4       16.21       17.83      5.24 o 
  -1   7   4       60.41       64.87      5.80 o 
   0   7   4        1.69        2.62      3.34 o 
   1   7   4       12.23        8.19      2.76 o 
   2   7   4        3.66        8.88      2.98 o 
   3   7   4      835.29      764.91     14.64 o 
   4   7   4       19.04       27.48      3.68 o 
   5   7   4      669.78      641.80      7.11 o 
   6   7   4        1.19        5.46      3.96 o 
   7   7   4       65.57       60.80      4.44 o 
   8   7   4        8.07        8.06      4.84 o 
   9   7   4       50.46       51.68      5.32 o 
  10   7   4       66.58       68.57      5.57 o 
  11   7   4        0.00        3.26      5.28 o 
  12   7   4       89.03       86.44      6.15 o 
  13   7   4        0.12        9.05      5.71 o 
  14   7   4       84.13       96.28      6.70 o 
  15   7   4       12.74       17.33      6.45 o 
  16   7   4        0.81        1.28      6.49 o 
  17   7   4        6.24       14.61     13.93 o 
 -15   8   4        0.56        5.87      9.68 o 
 -14   8   4       23.19       26.39      7.92 o 
 -13   8   4        7.17        6.71      7.79 o 
 -12   8   4       16.68       14.10      7.54 o 
 -11   8   4       30.85       25.53     10.03 o 
 -10   8   4       89.62       96.37      7.79 o 
  -9   8   4       27.77       38.64      7.35 o 
  -8   8   4       38.63       42.10      7.32 o 
  -7   8   4       57.77       61.82      8.70 o 
  -6   8   4      423.02      397.34     12.19 o 
  -5   8   4       26.05       21.76      8.22 o 
  -4   8   4       69.63       70.83      6.15 o 
  -3   8   4        2.65        6.13      5.65 o 
  -2   8   4       82.50       88.03      8.12 o 
  -1   8   4        3.68        9.23      5.78 o 
   0   8   4       25.59       25.50      3.53 o 
   1   8   4        0.82        1.05      3.65 o 
   2   8   4      318.13      284.71      8.57 o 
   3   8   4        1.75        3.58      4.19 o 
   4   8   4      448.40      428.64     12.25 o 
   5   8   4        7.95       10.60      5.06 o 
   6   8   4      113.45       99.59      7.29 o 
   7   8   4       12.87       14.13      4.33 o 
   8   8   4        5.70        6.69      4.77 o 
   9   8   4        1.16        3.82      4.99 o 
  10   8   4        5.83        4.62      5.20 o 
  11   8   4       34.82       26.57      7.22 o 
  12   8   4       44.87       38.42      7.42 o 
  13   8   4       49.60       51.27     11.38 o 
  14   8   4       45.39       39.65      6.51 o 
  15   8   4        1.22        9.86      6.52 o 
  16   8   4        0.51        7.85     14.14 o 
 -14   9   4       10.10       27.19      8.26 o 
 -13   9   4      113.72      126.16      9.03 o 
 -12   9   4       56.03       38.88     10.65 o 
 -11   9   4       54.66       57.97     10.66 o 
 -10   9   4        0.37        5.55      9.85 o 
  -9   9   4        4.08        7.84      6.91 o 
  -8   9   4       12.98       17.46      7.32 o 
  -7   9   4      503.35      490.20     11.04 o 
  -6   9   4        0.12        2.04      8.15 o 
  -5   9   4        0.38       -1.17      8.07 o 
  -4   9   4      119.10      112.29      9.65 o 
  -3   9   4        7.04       15.28      6.19 o 
  -2   9   4       35.15       45.62      6.33 o 
  -1   9   4        2.75        7.44      5.87 o 
   0   9   4       21.66       26.98      6.36 o 
   1   9   4        6.57        6.21      6.20 o 
   2   9   4        0.01        1.52      4.11 o 
   3   9   4       56.77       50.21      4.80 o 
   4   9   4        5.60        6.40      4.77 o 
   5   9   4       79.39       72.84      5.83 o 
   6   9   4       57.75       63.55      5.59 o 
   7   9   4      261.96      264.62      7.60 o 
   8   9   4      107.24      102.55      7.40 o 
   9   9   4       36.83       44.74      7.26 o 
  10   9   4      143.79      137.36     11.10 o 
  11   9   4        6.80       14.99      7.24 o 
  12   9   4        0.19        5.35      7.30 o 
  13   9   4        8.54       19.02      7.53 o 
  14   9   4       68.49       71.23      7.05 o 
 -13  10   4       29.67       27.77     10.82 o 
 -12  10   4       12.39       14.11     10.75 o 
 -11  10   4        0.41        7.04     10.13 o 
 -10  10   4       13.66       16.36     10.18 o 
  -9  10   4       15.25       12.97      9.87 o 
  -8  10   4        2.26        5.84      7.03 o 
  -7  10   4       44.12       55.54      9.52 o 
  -6  10   4        7.59       11.00      8.56 o 
  -5  10   4       23.21       23.39      8.84 o 
  -4  10   4      111.65      101.73     10.04 o 
  -3  10   4      475.85      486.73     10.19 o 
  -2  10   4       35.72       43.05      6.90 o 
  -1  10   4      183.14      174.43     10.13 o 
   0  10   4       49.29       54.14      6.91 o 
   1  10   4      209.88      207.16      8.10 o 
   2  10   4       95.42      101.31      7.65 o 
   3  10   4       68.33       62.75      7.38 o 
   4  10   4        0.06        3.26      4.85 o 
   5  10   4       53.27       43.32      5.43 o 
   6  10   4      450.77      434.16     11.45 o 
   7  10   4       11.72       19.63      5.78 o 
   8  10   4       46.23       54.08      6.93 o 
   9  10   4       37.94       41.94      7.17 o 
  10  10   4      119.58      107.21      8.41 o 
  11  10   4       12.67       23.05      7.58 o 
  12  10   4        3.65        7.77      7.58 o 
  13  10   4        4.22        8.29      7.71 o 
 -11  11   4       13.00       20.74     10.79 o 
 -10  11   4       23.19       18.28     10.12 o 
  -9  11   4        0.19        5.77      9.96 o 
  -8  11   4       22.26       22.24     10.92 o 
  -7  11   4       30.50       35.58      7.62 o 
  -6  11   4      236.12      220.58     15.09 o 
  -5  11   4        4.83        8.90      8.96 o 
  -4  11   4       16.29       23.74      9.32 o 
  -3  11   4        3.47       14.68      9.01 o 
  -2  11   4      595.92      575.00     13.56 o 
  -1  11   4        2.04        6.73      6.81 o 
   0  11   4        2.58       12.07      6.91 o 
   1  11   4       44.18       45.55      7.23 o 
   2  11   4        0.07        1.06      7.00 o 
   3  11   4       20.73       22.10      7.20 o 
   4  11   4        3.96        7.57      7.32 o 
   5  11   4        1.18        2.01      7.37 o 
   6  11   4        0.58        4.34      7.67 o 
   7  11   4       19.72       15.75      6.22 o 
   8  11   4       41.31       34.85      8.30 o 
   9  11   4       81.05       70.38      7.82 o 
  10  11   4       31.79       30.93      7.85 o 
  11  11   4        2.70        3.39      7.68 o 
  -9  12   4        0.39       13.39     10.45 o 
  -8  12   4        0.06        5.59     10.03 o 
  -7  12   4        0.31        8.36      9.85 o 
  -6  12   4        0.06        7.32      7.62 o 
  -5  12   4       11.96       17.38      9.40 o 
  -4  12   4       15.67       18.05      9.62 o 
  -3  12   4      109.75       90.41     10.44 o 
  -2  12   4       42.21       33.58      9.37 o 
  -1  12   4        0.52        4.98      7.17 o 
   0  12   4       28.04       29.81      7.31 o 
   1  12   4        0.36        4.56      7.37 o 
   2  12   4       14.95       18.81      7.48 o 
   3  12   4       10.68        7.64      7.42 o 
   4  12   4       38.84       30.76      8.02 o 
   5  12   4        0.37        9.10      7.87 o 
   6  12   4       12.73       10.21      7.92 o 
   7  12   4       21.92       21.93     10.37 o 
   8  12   4        0.68        2.80     10.35 o 
   9  12   4        0.15      -10.02     15.68 o 
  -5  13   4        3.23        9.80      7.86 o 
  -4  13   4       11.21       19.49      9.53 o 
  -3  13   4        0.05       -0.03      9.31 o 
  -2  13   4        6.25       14.98      9.32 o 
  -1  13   4       21.72       23.75      9.29 o 
   0  13   4       79.81       76.49      8.20 o 
   1  13   4       14.60       12.85      7.68 o 
   2  13   4        5.73       10.26      7.64 o 
   3  13   4        0.15        9.93      7.69 o 
   4  13   4       22.70       23.27      8.33 o 
   5  13   4       12.86       14.48      8.05 o 
 -18   1   5       21.27       30.54     12.37 o 
 -17   1   5        1.50        4.42     11.36 o 
 -16   1   5        4.08        2.02     10.97 o 
 -15   1   5       10.75       15.51     10.97 o 
 -14   1   5       49.33       49.55      7.38 o 
 -13   1   5       17.61       19.46      6.96 o 
 -12   1   5       19.15       20.05      7.15 o 
 -11   1   5       16.61       27.28      5.24 o 
 -10   1   5        2.37        3.95      5.23 o 
  -9   1   5      474.15      485.93      7.90 o 
  -8   1   5       32.41       41.63      6.27 o 
  -7   1   5      649.83      672.81     13.00 o 
  -6   1   5        7.55       14.82      7.45 o 
  -5   1   5       37.34       42.20      7.41 o 
  -4   1   5       14.11        9.90      5.28 o 
  -3   1   5        1.75       -0.30      4.64 o 
  -2   1   5       28.80       31.15      5.13 o 
  -1   1   5        1.64        5.45      4.69 o 
   0   1   5       24.74       35.94      4.86 o 
   1   1   5       49.83       62.25      4.95 o 
   2   1   5     1247.31     1254.43     12.24 o 
   3   1   5      213.86      239.30      6.79 o 
   4   1   5       29.60       29.81      3.69 o 
   5   1   5        2.02        4.03      4.10 o 
   6   1   5       85.64       73.90      5.16 o 
   7   1   5       83.32       87.91      5.32 o 
   8   1   5        3.62        5.32      4.57 o 
   9   1   5        2.31       10.98      5.28 o 
  10   1   5       25.00       25.50      5.23 o 
  11   1   5       12.55       18.96      5.00 o 
  12   1   5       13.03       15.82      5.06 o 
  13   1   5        7.44       14.14      4.27 o 
  14   1   5       14.24       13.94      5.49 o 
  15   1   5        0.50        2.13      5.20 o 
  16   1   5        0.98        8.76      7.59 o 
  17   1   5      108.49      123.43      8.86 o 
  18   1   5       38.66       46.23      8.34 o 
 -17   2   5        2.92        2.84     11.17 o 
 -16   2   5       37.77       33.52      8.31 o 
 -15   2   5      132.69      119.62      8.69 o 
 -14   2   5       55.82       54.54      7.94 o 
 -13   2   5      144.12      153.10      8.88 o 
 -12   2   5      368.74      398.59     10.30 o 
 -11   2   5       71.71       72.00      7.59 o 
 -10   2   5      213.96      218.61      9.04 o 
  -9   2   5        4.06       10.35      6.88 o 
  -8   2   5       66.92       66.83      5.19 o 
  -7   2   5       42.23       48.75      6.10 o 
  -6   2   5      220.97      221.36      7.34 o 
  -5   2   5      163.78      164.29      5.97 o 
  -4   2   5        7.96       14.38      4.83 o 
  -3   2   5      149.72      153.37      5.69 o 
  -2   2   5      131.97      137.36      5.37 o 
  -1   2   5       34.87       34.78      5.04 o 
   0   2   5      184.28      165.40      5.81 o 
   1   2   5       15.52       14.77      4.57 o 
   2   2   5        9.12       12.21      4.01 o 
   3   2   5      197.06      198.76      5.26 o 
   4   2   5       11.81       12.10      5.62 o 
   5   2   5       14.23       16.93      4.91 o 
   6   2   5       69.49       65.22      5.30 o 
   7   2   5        1.54        6.32      5.64 o 
   8   2   5       49.43       54.49      5.48 o 
   9   2   5       10.62       11.58      5.15 o 
  10   2   5       35.19       37.99      4.67 o 
  11   2   5       36.85       30.32      4.22 o 
  12   2   5        0.02        1.89      4.04 o 
  13   2   5        7.69        4.33      5.96 o 
  14   2   5       13.80       15.09      5.55 o 
  15   2   5      106.17      111.45     15.26 o 
  16   2   5       12.16       12.72      7.14 o 
  17   2   5       15.72       18.45      7.55 o 
  18   2   5        2.85       13.89     10.67 o 
 -17   3   5       11.24       11.18      8.37 o 
 -16   3   5        3.24        1.56      7.81 o 
 -15   3   5      129.25      141.40      9.42 o 
 -14   3   5       90.47      102.71      6.65 o 
 -13   3   5        9.75       16.52      6.11 o 
 -12   3   5      514.69      485.87      9.13 o 
 -11   3   5        0.17       10.09      5.84 o 
 -10   3   5      135.61      124.07      6.41 o 
  -9   3   5        6.20       10.36      5.42 o 
  -8   3   5       32.47       28.85      6.15 o 
  -7   3   5        2.04        1.05      5.08 o 
  -6   3   5       65.60       78.34      5.52 o 
  -5   3   5       23.91       25.44      4.97 o 
  -4   3   5        1.05        1.67      4.52 o 
  -3   3   5       25.80       25.18      3.13 o 
  -2   3   5       65.07       67.95      4.69 o 
  -1   3   5       11.83       10.43      4.00 o 
   0   3   5        2.97        4.32      3.86 o 
   1   3   5       39.03       40.69      5.87 o 
   2   3   5       26.48       28.56      3.52 o 
   3   3   5      132.80      136.23      7.06 o 
   4   3   5      215.43      211.54      7.53 o 
   5   3   5        0.11        4.59      5.89 o 
   6   3   5       97.58       93.49      6.25 o 
   7   3   5        1.46        2.10      5.26 o 
   8   3   5      323.97      332.59     12.06 o 
   9   3   5      277.17      283.69      7.85 o 
  10   3   5       20.16       16.85      4.92 o 
  11   3   5       76.64       76.38      5.51 o 
  12   3   5       50.01       40.73      6.51 o 
  13   3   5        1.96        8.53      6.33 o 
  14   3   5        1.86        4.14      5.77 o 
  15   3   5        0.64        2.05      5.57 o 
  16   3   5        0.00        1.53      5.88 o 
  17   3   5        3.95        7.63      7.71 o 
 -17   4   5        9.34       14.31      8.74 o 
 -16   4   5       18.02       22.94      8.40 o 
 -15   4   5        6.87       15.57      8.02 o 
 -14   4   5        4.51       10.79      8.03 o 
 -13   4   5      339.83      316.67      9.35 o 
 -12   4   5       50.17       52.78      6.24 o 
 -11   4   5       87.18       98.44      6.46 o 
 -10   4   5        1.39        7.34      5.60 o 
  -9   4   5       54.98       58.08      5.90 o 
  -8   4   5       48.48       53.54      5.56 o 
  -7   4   5        6.11        4.85      5.04 o 
  -6   4   5       69.94       75.00      5.50 o 
  -5   4   5       43.68       44.96      5.03 o 
  -4   4   5       14.85       17.64      4.62 o 
  -3   4   5       93.13       98.27      3.64 o 
  -2   4   5        8.89       12.11      3.25 o 
  -1   4   5      295.03      308.00      5.50 o 
   0   4   5       61.40       57.49      3.20 o 
   1   4   5       24.21       23.23      3.95 o 
   2   4   5       28.95       28.85      6.00 o 
   3   4   5       22.20       26.76      6.29 o 
   4   4   5        6.24       12.33      7.08 o 
   5   4   5      103.09      101.82     10.35 o 
   6   4   5        0.10        3.47      5.58 o 
   7   4   5        8.06       11.86      7.86 o 
   8   4   5       51.99       52.91      4.97 o 
   9   4   5       21.76       24.64      4.88 o 
  10   4   5       19.82       27.45      4.90 o 
  11   4   5       20.30       22.37      4.89 o 
  12   4   5        4.32        5.86      5.98 o 
  13   4   5       13.13       18.93      6.45 o 
  14   4   5        0.11       -0.56      5.57 o 
  15   4   5        0.01        8.66      5.86 o 
  16   4   5        2.06        5.42      5.94 o 
  17   4   5        2.92       15.81      7.81 o 
 -16   5   5       24.26       19.16      8.56 o 
 -15   5   5        4.15        8.09      8.28 o 
 -14   5   5       32.00       42.45      8.46 o 
 -13   5   5        0.33        4.71      5.96 o 
 -12   5   5        1.01        6.27      5.73 o 
 -11   5   5       10.36        9.42      5.70 o 
 -10   5   5        3.13       14.66      5.56 o 
  -9   5   5        7.72       11.68      4.79 o 
  -8   5   5       36.30       40.41      5.48 o 
  -7   5   5       79.35       89.01      5.65 o 
  -6   5   5       31.76       36.77      6.36 o 
  -5   5   5      207.97      198.42      6.07 o 
  -4   5   5      115.49      130.89      6.32 o 
  -3   5   5        0.70        4.96      3.27 o 
  -2   5   5      427.81      445.65     11.77 o 
  -1   5   5      142.29      141.01      5.26 o 
   0   5   5        0.23        3.79      4.56 o 
   1   5   5       64.57       72.55      5.79 o 
   2   5   5       84.58       84.18      6.07 o 
   3   5   5      167.55      151.44      6.64 o 
   4   5   5       10.43       12.62      4.46 o 
   5   5   5       39.93       36.05      5.56 o 
   6   5   5       25.13       33.88      5.71 o 
   7   5   5      101.68       90.76      5.29 o 
   8   5   5       66.44       60.60      5.65 o 
   9   5   5        0.06        2.50      4.53 o 
  10   5   5       24.01       21.67      4.83 o 
  11   5   5        0.58        2.32      5.66 o 
  12   5   5        0.85        4.09      5.80 o 
  13   5   5       21.89       23.35      6.41 o 
  14   5   5        0.72       11.56      6.38 o 
  15   5   5        5.50       15.36      6.05 o 
  16   5   5        0.50        6.22      6.11 o 
 -15   6   5        2.00       12.73      8.16 o 
 -14   6   5        2.53        2.82      7.97 o 
 -13   6   5        3.10        7.53      7.72 o 
 -12   6   5       31.72       33.28      6.10 o 
 -11   6   5       62.44       69.94      6.39 o 
 -10   6   5      127.06      119.94      5.92 o 
  -9   6   5       62.27       64.73      5.38 o 
  -8   6   5       22.17       28.37      5.30 o 
  -7   6   5       52.45       55.52      5.47 o 
  -6   6   5        0.05        3.93      6.16 o 
  -5   6   5        4.19        6.62      6.28 o 
  -4   6   5       74.21       74.51      6.87 o 
  -3   6   5        0.03       -1.66      7.78 o 
  -2   6   5       14.66       17.39      5.03 o 
  -1   6   5        1.19        1.86      5.03 o 
   0   6   5        2.99        3.35      5.20 o 
   1   6   5      473.94      430.65      8.49 o 
   2   6   5       48.96       46.53      5.82 o 
   3   6   5       20.17       16.60      4.29 o 
   4   6   5      106.93       95.66      5.11 o 
   5   6   5        0.97        2.09      3.75 o 
   6   6   5        2.06        6.12      3.91 o 
   7   6   5       11.38       10.77      4.18 o 
   8   6   5       13.16       11.68      4.85 o 
   9   6   5        2.40        1.20      4.86 o 
  10   6   5        5.31        3.21      5.07 o 
  11   6   5        2.09        6.98      5.26 o 
  12   6   5        0.96        3.60      5.35 o 
  13   6   5        1.31        3.12      5.54 o 
  14   6   5        4.14        6.18      5.74 o 
  15   6   5        0.08        4.95      5.57 o 
  16   6   5        0.35        2.54      9.84 o 
 -15   7   5       23.05       32.48      8.23 o 
 -14   7   5       19.52       24.29      7.98 o 
 -13   7   5       60.54       56.39     10.74 o 
 -12   7   5        3.01        7.01      9.77 o 
 -11   7   5       21.64       28.92      7.36 o 
 -10   7   5       27.31       41.87      7.71 o 
  -9   7   5      446.25      455.50     11.25 o 
  -8   7   5      183.30      169.43     10.98 o 
  -7   7   5       81.21       80.33      9.64 o 
  -6   7   5       27.79       31.04      8.97 o 
  -5   7   5        0.01        4.93      8.03 o 
  -4   7   5        0.40        0.14      7.84 o 
  -3   7   5       13.97       17.70      8.07 o 
  -2   7   5        0.01       -0.15      7.74 o 
  -1   7   5        4.87       10.71      5.37 o 
   0   7   5       24.84       17.26      5.63 o 
   1   7   5        7.35       11.81      5.24 o 
   2   7   5       49.06       53.99      6.10 o 
   3   7   5        0.23        4.01      3.93 o 
   4   7   5       48.24       41.66      3.87 o 
   5   7   5       32.14       29.62      3.89 o 
   6   7   5       17.61       20.55      4.16 o 
   7   7   5        0.54        2.11      4.14 o 
   8   7   5        1.05        1.05      4.59 o 
   9   7   5        8.01        7.88      4.93 o 
  10   7   5        1.55        8.86      5.21 o 
  11   7   5       11.14       15.14      5.38 o 
  12   7   5        3.99        6.74      5.46 o 
  13   7   5       57.72       62.64      6.24 o 
  14   7   5       69.79       77.48      6.72 o 
  15   7   5        6.96       21.22      8.89 o 
 -13   8   5        8.45       11.18     10.35 o 
 -12   8   5      164.02      145.02     12.02 o 
 -11   8   5       48.08       51.07     10.58 o 
 -10   8   5      131.66      142.18      8.92 o 
  -9   8   5      100.41      102.43      8.46 o 
  -8   8   5      743.12      724.39     18.30 o 
  -7   8   5       49.09       60.15      9.82 o 
  -6   8   5       39.02       41.44      9.23 o 
  -5   8   5       28.69       31.43      8.82 o 
  -4   8   5        1.30       -0.08      8.32 o 
  -3   8   5        6.79        3.54      8.21 o 
  -2   8   5       23.00       34.88      8.45 o 
  -1   8   5        0.61        6.06      5.59 o 
   0   8   5       32.12       31.67      5.86 o 
   1   8   5        1.00       -2.92      5.77 o 
   2   8   5       24.45       20.59      6.27 o 
   3   8   5        8.64       13.96      5.93 o 
   4   8   5       14.41       19.12      4.44 o 
   5   8   5       15.98       19.14      4.70 o 
   6   8   5       33.80       37.30      5.17 o 
   7   8   5        1.33        5.58      5.17 o 
   8   8   5        6.59        6.60      5.88 o 
   9   8   5        4.65        7.80      6.28 o 
  10   8   5       29.12       38.80      7.09 o 
  11   8   5      101.65      112.16      8.27 o 
  12   8   5       14.12       12.84      7.34 o 
  13   8   5       71.80       78.13      8.07 o 
 -12   9   5        0.53        6.49     10.29 o 
 -11   9   5      222.38      234.86     13.24 o 
 -10   9   5       16.95       24.06     10.49 o 
  -9   9   5        0.27        6.49      7.68 o 
  -8   9   5       55.54       58.12      8.03 o 
  -7   9   5       37.26       30.46      9.41 o 
  -6   9   5       17.20       17.98      9.28 o 
  -5   9   5       43.42       29.93      9.29 o 
  -4   9   5       18.79        6.42      8.83 o 
  -3   9   5       27.13       24.47      8.88 o 
  -2   9   5       23.69       17.48      8.58 o 
  -1   9   5        5.75        6.66      8.33 o 
   0   9   5       36.64       40.39      6.51 o 
   1   9   5       41.47       38.60      6.60 o 
   2   9   5        4.94       -1.10      6.30 o 
   3   9   5       30.00       26.27      6.78 o 
   4   9   5        0.53        3.49      6.92 o 
   5   9   5       91.12       97.27      7.93 o 
   6   9   5       27.61       36.49      5.23 o 
   7   9   5       55.29       46.85      6.31 o 
   8   9   5       27.15       34.28      6.42 o 
   9   9   5       95.52      108.41      7.84 o 
  10   9   5        3.68        6.06      6.79 o 
  11   9   5        1.63        9.70      7.11 o 
  12   9   5       37.64       42.26      7.68 o 
 -10  10   5        3.28        7.17     10.48 o 
  -9  10   5       23.26       27.82     10.36 o 
  -8  10   5       18.71       29.71      7.86 o 
  -7  10   5       37.28       50.23      9.72 o 
  -6  10   5       27.26       33.25      9.75 o 
  -5  10   5       71.53       65.83      9.86 o 
  -4  10   5        6.72       11.20      8.87 o 
  -3  10   5      225.66      210.47     11.59 o 
  -2  10   5        9.29       14.92      8.86 o 
  -1  10   5       33.53       27.67      9.17 o 
   0  10   5        0.07        1.94      8.59 o 
   1  10   5       75.23       71.38      7.24 o 
   2  10   5       61.16       60.81      7.39 o 
   3  10   5        5.22        4.17      6.79 o 
   4  10   5      128.28      124.53      8.33 o 
   5  10   5      103.77      106.48      8.29 o 
   6  10   5       16.99       23.52      7.64 o 
   7  10   5       15.58       29.60      7.67 o 
   8  10   5      192.03      198.12     11.57 o 
   9  10   5       16.98       30.13      7.02 o 
  10  10   5        0.01        6.94      6.94 o 
  -8  11   5        3.12       15.89     10.27 o 
  -7  11   5       38.50       42.76      8.29 o 
  -6  11   5        1.44       16.44      9.28 o 
  -5  11   5        1.35        4.84      9.61 o 
  -4  11   5       51.27       45.47     11.02 o 
  -3  11   5        2.90        6.47      9.19 o 
  -2  11   5       79.29       77.46     10.06 o 
  -1  11   5       35.19       36.98      9.54 o 
   0  11   5       25.11       31.26      9.39 o 
   1  11   5        2.69        6.54      9.10 o 
   2  11   5        1.22        7.67      7.11 o 
   3  11   5        2.04       11.81      7.42 o 
   4  11   5       24.14       21.08      7.42 o 
   5  11   5        9.07       14.13      7.60 o 
   6  11   5        6.78       12.28      7.72 o 
   7  11   5       21.17       25.77      8.09 o 
   8  11   5       14.44       16.31     10.30 o 
  -4  12   5        1.78       -2.21      9.72 o 
  -3  12   5       48.73       45.51     10.29 o 
  -2  12   5        2.55        6.62      9.36 o 
  -1  12   5        1.01        3.79      9.47 o 
   0  12   5        1.25        8.08      9.48 o 
   1  12   5       16.06       23.93      9.66 o 
   2  12   5       15.60       24.49      9.45 o 
   3  12   5        6.74       10.61      7.75 o 
   4  12   5       13.95       12.22      7.58 o 
 -16   0   6       10.76       11.28     16.28 o 
 -15   0   6        2.54        2.85     14.55 o 
 -14   0   6        8.79       -2.68     14.39 o 
 -13   0   6        0.48        6.79     13.93 o 
 -12   0   6        7.58        7.63     14.09 o 
 -11   0   6        3.46        4.09     12.99 o 
 -10   0   6        1.58       17.50     12.43 o 
  -9   0   6        2.75        8.82      7.63 o 
  -8   0   6       13.39       13.13     11.89 o 
  -7   0   6       13.10        1.58     11.41 o 
  -6   0   6       72.35       68.59     11.46 o 
  -5   0   6       24.02       32.95     11.35 o 
  -4   0   6        4.12        4.75     10.05 o 
  -3   0   6        1.70        1.05     10.08 o 
  -2   0   6       49.61       47.21     10.12 o 
  -1   0   6      341.02      334.35      9.95 o 
   0   0   6      169.93      156.08      7.19 o 
   1   0   6      111.44      103.92      6.60 o 
   2   0   6      576.91      532.74      9.68 o 
   3   0   6      384.17      365.42      9.62 o 
   4   0   6      385.22      404.23      8.85 o 
   5   0   6      795.31      696.96     34.65 o 
   6   0   6     1146.01     1074.27     16.04 o 
   7   0   6       57.05       61.18      8.39 o 
   8   0   6      147.13      170.56      9.23 o 
   9   0   6        4.11       12.06      7.12 o 
  10   0   6        3.20        6.43      7.14 o 
  11   0   6        1.04        5.60      9.89 o 
  12   0   6        9.85       12.48      9.96 o 
  13   0   6        9.13        5.52      7.40 o 
  14   0   6       40.14       35.04     13.20 o 
  15   0   6       24.63       18.76     14.63 o 
  16   0   6        7.61        4.46     13.72 o 
 -15   1   6       32.78       18.29     10.87 o 
 -14   1   6        2.25       -0.52     10.64 o 
 -13   1   6       13.82       10.23     10.07 o 
 -12   1   6       87.08       80.42     10.22 o 
 -11   1   6        0.09        9.97      7.23 o 
 -10   1   6       22.20       25.87      7.01 o 
  -9   1   6       15.44       17.52      6.75 o 
  -8   1   6       70.92       80.09      9.19 o 
  -7   1   6       43.38       42.03      8.31 o 
  -6   1   6        0.07        4.07      7.42 o 
  -5   1   6       84.69       80.34      6.83 o 
  -4   1   6       52.09       55.02      6.40 o 
  -3   1   6       86.64       86.08      6.50 o 
  -2   1   6       39.21       44.98      5.26 o 
  -1   1   6       92.37      102.73      5.58 o 
   0   1   6      249.97      235.84      6.39 o 
   1   1   6      405.49      372.98      7.22 o 
   2   1   6      754.54      697.10      9.94 o 
   3   1   6       44.96       53.33      4.84 o 
   4   1   6       56.07       43.51      4.25 o 
   5   1   6        0.93        7.83      4.73 o 
   6   1   6       29.66       29.41      5.71 o 
   7   1   6        7.05       12.41      5.41 o 
   8   1   6        1.21        8.78      5.13 o 
   9   1   6       18.90       22.29      5.22 o 
  10   1   6        0.06        5.53      5.73 o 
  11   1   6        0.02        4.50      5.37 o 
  12   1   6        1.17       -0.18      5.77 o 
  13   1   6        1.57        3.95      5.91 o 
  14   1   6       15.71       16.80      6.84 o 
  15   1   6       14.77       12.61     10.15 o 
  16   1   6       37.67       43.33     10.60 o 
 -15   2   6       37.65       36.74      8.00 o 
 -14   2   6        4.81        2.57      7.23 o 
 -13   2   6       17.38       14.57      6.16 o 
 -12   2   6        6.96        9.94      5.93 o 
 -11   2   6      314.09      323.09      8.18 o 
 -10   2   6      103.65      117.75      6.65 o 
  -9   2   6        1.14        3.62      6.51 o 
  -8   2   6      127.92      121.53      7.23 o 
  -7   2   6       21.71       27.62      6.29 o 
  -6   2   6        4.34        9.24      6.17 o 
  -5   2   6        3.43        5.62      5.99 o 
  -4   2   6      249.38      255.25      7.00 o 
  -3   2   6        9.83        7.07      4.91 o 
  -2   2   6        3.19        3.66      4.82 o 
  -1   2   6        8.73       11.26      4.63 o 
   0   2   6        9.88       13.41      4.56 o 
   1   2   6        0.82        1.02      4.44 o 
   2   2   6       25.50       25.15      4.51 o 
   3   2   6       97.07       84.01      6.81 o 
   4   2   6       42.20       48.06      5.92 o 
   5   2   6       21.25       19.98      5.64 o 
   6   2   6       28.03       23.31      5.48 o 
   7   2   6        1.19       -1.92      6.03 o 
   8   2   6        0.72        2.37      6.79 o 
   9   2   6       47.35       43.44      7.61 o 
  10   2   6        0.71        4.94      7.11 o 
  11   2   6       23.98       26.75      6.27 o 
  12   2   6       13.90       16.89      6.25 o 
  13   2   6        1.29        9.27      8.39 o 
  14   2   6       14.16       10.73      7.03 o 
  15   2   6        0.35       -0.77      7.27 o 
 -15   3   6        5.32       10.02     11.16 o 
 -14   3   6      381.65      353.66      9.19 o 
 -13   3   6        6.81       13.27      6.52 o 
 -12   3   6       33.02       32.05      6.59 o 
 -11   3   6       24.08       24.57      6.16 o 
 -10   3   6       38.40       49.98      6.26 o 
  -9   3   6       30.50       35.83      6.52 o 
  -8   3   6       10.97       15.42      6.33 o 
  -7   3   6        4.43        8.57      5.94 o 
  -6   3   6        9.36        7.56      5.19 o 
  -5   3   6       17.87       19.88      5.12 o 
  -4   3   6        5.59       10.71      4.93 o 
  -3   3   6       26.65       31.17      5.09 o 
  -2   3   6       15.85       15.78      6.58 o 
  -1   3   6        1.33        4.09      6.22 o 
   0   3   6       20.22       21.68      6.26 o 
   1   3   6        2.77        7.01      6.36 o 
   2   3   6       99.08       94.39      7.10 o 
   3   3   6        0.89        2.51      6.29 o 
   4   3   6      125.71      109.62      7.50 o 
   5   3   6        0.11       -2.79      5.50 o 
   6   3   6        8.31        3.65      5.39 o 
   7   3   6       68.14       69.98      8.83 o 
   8   3   6       10.64       13.89      6.99 o 
   9   3   6        2.82        3.33      7.13 o 
  10   3   6        9.92        4.31      5.71 o 
  11   3   6        0.89       -0.90      6.05 o 
  12   3   6       30.13       31.16      8.48 o 
  13   3   6        0.67        7.56      8.59 o 
  14   3   6        0.28        3.90      8.32 o 
  15   3   6        8.71        7.02      7.26 o 
 -14   4   6        1.13       -0.57      7.96 o 
 -13   4   6      142.25      131.11      7.46 o 
 -12   4   6        1.10        7.49      6.00 o 
 -11   4   6        1.01        2.34      5.83 o 
 -10   4   6        4.90        6.33      5.91 o 
  -9   4   6       26.13       20.80      6.74 o 
  -8   4   6        2.09        2.00      5.98 o 
  -7   4   6        0.22        5.52      5.23 o 
  -6   4   6        0.55        1.96      6.29 o 
  -5   4   6       56.07       67.90      7.02 o 
  -4   4   6       21.85       24.23      6.54 o 
  -3   4   6        0.52        5.67      6.40 o 
  -2   4   6       68.10       70.60      6.93 o 
  -1   4   6        1.78        1.94      6.16 o 
   0   4   6       26.20       25.70      4.90 o 
   1   4   6        1.48        2.41      6.32 o 
   2   4   6        1.51        5.92      6.39 o 
   3   4   6        1.19        7.05      6.23 o 
   4   4   6        0.96        2.47      6.32 o 
   5   4   6        3.30        3.83      7.65 o 
   6   4   6       12.01       13.73      7.95 o 
   7   4   6       10.01        9.83      6.81 o 
   8   4   6       28.75       22.73      7.45 o 
   9   4   6        2.44        2.14      5.66 o 
  10   4   6        2.71        2.95      5.63 o 
  11   4   6        0.21       -4.35      5.96 o 
  12   4   6        8.22        8.96      6.33 o 
  13   4   6        0.79        5.27      6.64 o 
  14   4   6        1.35        1.20      6.76 o 
  15   4   6        0.64        2.29      9.05 o 
 -14   5   6        0.00       -2.13     10.14 o 
 -13   5   6        2.12        6.61     10.04 o 
 -12   5   6       61.72       63.69      7.93 o 
 -11   5   6        2.82        7.97      7.33 o 
 -10   5   6       38.64       59.05      7.70 o 
  -9   5   6       28.48       24.80      7.52 o 
  -8   5   6       46.18       47.37      7.30 o 
  -7   5   6       24.89       33.36      6.90 o 
  -6   5   6       12.41       17.91      6.71 o 
  -5   5   6       54.27       59.86      7.11 o 
  -4   5   6        3.40        9.72      6.45 o 
  -3   5   6        7.17       17.35      6.60 o 
  -2   5   6       39.17       48.02      7.02 o 
  -1   5   6        0.72        6.89      6.57 o 
   0   5   6        1.97        9.18      6.39 o 
   1   5   6        3.14        7.88      4.95 o 
   2   5   6      187.75      190.05      7.11 o 
   3   5   6        0.01        4.36      5.70 o 
   4   5   6       65.19       68.68      9.02 o 
   5   5   6        0.17        2.56      8.30 o 
   6   5   6        0.00        9.55      8.35 o 
   7   5   6       37.42       35.63     11.65 o 
   8   5   6        0.04        3.69      5.52 o 
   9   5   6        4.82        7.76      4.95 o 
  10   5   6       26.65       27.35      5.38 o 
  11   5   6        1.02       -1.20      5.95 o 
  12   5   6       10.05        5.38      6.26 o 
  13   5   6        0.76       -0.99      6.44 o 
  14   5   6        0.14        1.96      6.50 o 
 -13   6   6        3.30       10.05     10.35 o 
 -12   6   6       20.96       25.88      7.74 o 
 -11   6   6        7.27        8.58      7.35 o 
 -10   6   6       86.90       92.39      7.15 o 
  -9   6   6       99.17      108.25      8.39 o 
  -8   6   6        2.70        9.26      7.00 o 
  -7   6   6       28.80       34.51      7.17 o 
  -6   6   6       64.74       68.27      7.41 o 
  -5   6   6       12.49       23.82      6.88 o 
  -4   6   6       19.49       16.87      6.87 o 
  -3   6   6        0.16        3.83      6.57 o 
  -2   6   6        1.34        5.55      6.56 o 
  -1   6   6       94.00       84.61      9.27 o 
   0   6   6        9.71       12.40      7.83 o 
   1   6   6        6.66        5.84      8.20 o 
   2   6   6       44.31       41.41      5.91 o 
   3   6   6       39.74       40.37      6.24 o 
   4   6   6        5.04        2.59      5.93 o 
   5   6   6       38.30       28.26      6.49 o 
   6   6   6       23.90       23.23      4.98 o 
   7   6   6        2.66        2.43      5.04 o 
   8   6   6       13.53       10.25      4.99 o 
   9   6   6        0.26        2.80      4.55 o 
  10   6   6       12.31        9.67      5.51 o 
  11   6   6        0.02        2.73      5.60 o 
  12   6   6        0.21        0.29      5.56 o 
  13   6   6        7.25        8.74      5.89 o 
 -12   7   6        0.04        4.23      9.92 o 
 -11   7   6        7.91       12.10      7.79 o 
 -10   7   6      119.85      119.53      9.02 o 
  -9   7   6        2.12       14.76      7.79 o 
  -8   7   6      129.15      131.63     11.06 o 
  -7   7   6      126.39      124.84     11.17 o 
  -6   7   6       49.81       55.33      9.71 o 
  -5   7   6       16.22       18.12      9.05 o 
  -4   7   6       16.09        9.67      8.45 o 
  -3   7   6        5.12       11.18      8.45 o 
  -2   7   6        0.77        4.98      8.00 o 
  -1   7   6        5.25        6.97      8.19 o 
   0   7   6        1.37        1.78      8.45 o 
   1   7   6        7.03        6.73      8.18 o 
   2   7   6        3.41        0.79      5.85 o 
   3   7   6        0.06        3.27      5.97 o 
   4   7   6        0.07        0.77      6.27 o 
   5   7   6      192.48      168.49      8.18 o 
   6   7   6        7.40       11.72      4.89 o 
   7   7   6      128.21      113.10      6.14 o 
   8   7   6        0.49       -1.96      6.16 o 
   9   7   6        5.38        3.92      6.55 o 
  10   7   6        1.23        2.41      6.99 o 
  11   7   6        0.31        1.24      6.93 o 
  12   7   6        0.38        3.00      7.23 o 
 -10   8   6        2.22       18.48      8.08 o 
  -9   8   6       22.97       24.43      8.15 o 
  -8   8   6       83.35       83.26     10.84 o 
  -7   8   6       35.35       43.11     10.65 o 
  -6   8   6        0.00        5.40      9.45 o 
  -5   8   6       62.77       62.09      9.82 o 
  -4   8   6       58.25       65.78      9.74 o 
  -3   8   6       13.42       12.34      8.74 o 
  -2   8   6       30.76       43.40      9.41 o 
  -1   8   6        0.65       -0.99      8.57 o 
   0   8   6       19.24       20.93      8.80 o 
   1   8   6        0.15        4.43      8.46 o 
   2   8   6        6.26       14.41      8.98 o 
   3   8   6        0.39        0.91      6.29 o 
   4   8   6       69.59       71.25      7.07 o 
   5   8   6        2.08       13.07      6.72 o 
   6   8   6      127.37      132.01      8.10 o 
   7   8   6       17.14       22.16      7.06 o 
   8   8   6        2.82        6.52      6.18 o 
   9   8   6       41.40       39.94      6.89 o 
  10   8   6       18.71       17.78      7.09 o 
  -9   9   6       38.96       43.17      8.50 o 
  -8   9   6        7.06        6.92      9.72 o 
  -7   9   6        0.08        3.41      9.88 o 
  -6   9   6        1.76        7.49      9.53 o 
  -5   9   6       97.59      100.29     10.63 o 
  -4   9   6        0.74        5.38      9.10 o 
  -3   9   6        1.46        2.32      8.98 o 
  -2   9   6       50.06       46.71      9.68 o 
  -1   9   6        0.50        4.77      8.78 o 
   0   9   6       13.43       14.89      9.07 o 
   1   9   6        0.63        7.91      8.73 o 
   2   9   6        5.24        8.03      8.76 o 
   3   9   6        0.60        7.52      9.11 o 
   4   9   6        1.76        4.28      6.84 o 
   5   9   6       82.53       87.16      7.83 o 
   6   9   6       60.48       63.98      7.82 o 
   7   9   6        1.17       11.69      7.35 o 
   8   9   6        5.65       20.44      9.07 o 
   9   9   6       25.23       47.52     14.15 o 
  -6  10   6        2.10        5.94      9.91 o 
  -5  10   6       73.56       90.83     11.20 o 
  -4  10   6       31.82       30.79      9.81 o 
  -3  10   6        0.46        2.18      9.10 o 
  -2  10   6       10.22       13.93      9.28 o 
  -1  10   6      108.21      102.60     10.76 o 
   0  10   6        0.58        1.78      9.16 o 
   1  10   6       38.97       40.75      9.56 o 
   2  10   6        7.47        6.21      9.34 o 
   3  10   6       62.98       57.81     10.03 o 
   4  10   6        6.92        7.07      9.57 o 
   5  10   6        6.52        8.64      7.78 o 
   6  10   6        0.03        0.83      7.54 o 
 -13   1   7        2.44        2.57     12.13 o 
 -12   1   7        6.63        9.21      7.43 o 
 -11   1   7        3.57        3.63      7.73 o 
 -10   1   7        2.52        0.86      7.22 o 
  -9   1   7        0.01        5.61      6.85 o 
  -8   1   7        0.01        6.79      7.01 o 
  -7   1   7      203.52      211.23     10.17 o 
  -6   1   7        1.45        0.92      6.30 o 
  -5   1   7       61.91       73.66      6.96 o 
  -4   1   7       10.82        9.36      6.24 o 
  -3   1   7        2.45        3.53      5.86 o 
  -2   1   7        3.74        5.01      7.73 o 
  -1   1   7       12.77       21.42      5.63 o 
   0   1   7       59.40       50.24      6.02 o 
   1   1   7        9.81       12.70      5.50 o 
   2   1   7        4.44        6.22      5.38 o 
   3   1   7        0.07        3.59      5.45 o 
   4   1   7      199.80      181.73      7.07 o 
   5   1   7       29.45       33.56      5.75 o 
   6   1   7        0.30        5.30      6.60 o 
   7   1   7        0.70        1.55      6.44 o 
   8   1   7       29.45       28.35      6.82 o 
   9   1   7        6.17       18.39      6.44 o 
  10   1   7        2.39       10.34      6.41 o 
  11   1   7        1.70        2.74      6.37 o 
  12   1   7        2.60        6.33     12.43 o 
  13   1   7        0.00       -3.33     13.07 o 
 -12   2   7        4.47       11.35      7.06 o 
 -11   2   7       64.15       73.72      7.74 o 
 -10   2   7       57.79       65.20      8.69 o 
  -9   2   7       24.53       25.07      7.37 o 
  -8   2   7       45.65       55.98      7.14 o 
  -7   2   7        0.66       14.89      9.31 o 
  -6   2   7        6.78       10.47      8.94 o 
  -5   2   7        8.55        9.23      8.75 o 
  -4   2   7       79.04       70.95      9.77 o 
  -3   2   7        8.22       12.35      6.87 o 
  -2   2   7       11.12       15.66      6.80 o 
  -1   2   7       35.83       35.92      6.82 o 
   0   2   7        6.44       10.45      6.60 o 
   1   2   7       50.70       55.51      7.01 o 
   2   2   7       32.00       28.02      5.84 o 
   3   2   7       23.91       23.32      5.86 o 
   4   2   7        0.60        3.33      5.70 o 
   5   2   7       27.72       25.21      5.81 o 
   6   2   7        1.08        4.90      6.83 o 
   7   2   7        0.08        3.76      6.50 o 
   8   2   7        8.33       10.41      6.62 o 
   9   2   7        2.10        7.11      7.99 o 
  10   2   7       19.32       16.88      8.19 o 
  11   2   7        8.36        9.22      8.47 o 
  12   2   7        3.83        0.77      9.35 o 
 -12   3   7       12.08       15.02      9.31 o 
 -11   3   7        2.27        5.00      7.57 o 
 -10   3   7      123.99      120.85      8.65 o 
  -9   3   7        2.32        6.05      8.80 o 
  -8   3   7       78.06       74.04      9.80 o 
  -7   3   7        1.84        5.29      8.87 o 
  -6   3   7        6.40        8.71      8.83 o 
  -5   3   7        9.00        9.38      7.16 o 
  -4   3   7        4.28       10.18      7.21 o 
  -3   3   7        0.63        5.12      7.11 o 
  -2   3   7        0.99        4.36      6.59 o 
  -1   3   7        5.60        5.99      6.88 o 
   0   3   7        8.45       10.32      6.67 o 
   1   3   7        4.77        2.63      6.83 o 
   2   3   7        1.74        7.87      6.76 o 
   3   3   7        6.86       11.38      6.65 o 
   4   3   7        9.46        8.18      5.97 o 
   5   3   7        4.23        3.56      5.86 o 
   6   3   7        3.94        4.30      6.10 o 
   7   3   7       27.93       25.28      8.44 o 
   8   3   7       67.92       71.38      8.96 o 
   9   3   7       29.91       28.55      8.12 o 
  10   3   7       16.21       27.39      8.23 o 
  11   3   7       15.43       13.83      8.51 o 
  12   3   7        0.04       -2.15      8.64 o 
 -11   4   7       73.24       72.02      8.27 o 
 -10   4   7       15.41       21.05      7.71 o 
  -9   4   7       47.19       52.91      9.31 o 
  -8   4   7        0.00        6.25      8.75 o 
  -7   4   7        4.15        5.38      8.81 o 
  -6   4   7       14.30       13.27      7.10 o 
  -5   4   7        4.82        1.41      6.94 o 
  -4   4   7       12.53       17.94      7.22 o 
  -3   4   7       36.01       33.89      7.48 o 
  -2   4   7        5.44       11.23      7.01 o 
  -1   4   7       32.42       36.20      7.30 o 
   0   4   7       15.83       25.30      7.19 o 
   1   4   7       28.22       32.12      7.19 o 
   2   4   7        0.56        7.04      6.76 o 
   3   4   7       10.40       15.10      6.87 o 
   4   4   7        2.75        8.42      6.93 o 
   5   4   7       13.49       12.43      6.91 o 
   6   4   7        0.06       -0.71      6.71 o 
   7   4   7       19.88       19.19      8.35 o 
   8   4   7        0.01        2.62      7.87 o 
   9   4   7        1.22        2.83      7.80 o 
  10   4   7       18.36       20.19      6.34 o 
  11   4   7        5.13        8.75      8.27 o 
 -10   5   7        0.63        5.40     10.34 o 
  -9   5   7        0.23        1.21      8.93 o 
  -8   5   7       15.16       24.45      9.00 o 
  -7   5   7       26.53       26.76      7.66 o 
  -6   5   7        0.97       11.73      7.16 o 
  -5   5   7       11.59       15.29      7.39 o 
  -4   5   7       12.42       10.45      7.10 o 
  -3   5   7       58.85       60.43      7.66 o 
  -2   5   7        5.83       12.25      7.16 o 
  -1   5   7        0.84        3.14      7.10 o 
   0   5   7       62.88       67.43      7.90 o 
   1   5   7       27.43       30.67      7.15 o 
   2   5   7        0.12        3.42      8.70 o 
   3   5   7       16.74       16.10      8.55 o 
   4   5   7        8.54       10.71      8.76 o 
   5   5   7       27.06       25.18      8.73 o 
   6   5   7        4.51        7.13      8.93 o 
   7   5   7        6.65        8.31      6.81 o 
   8   5   7        6.56        5.72      5.95 o 
   9   5   7       15.18        8.78      6.15 o 
  10   5   7        3.71        6.40      7.85 o 
  -9   6   7       64.64       58.67      8.40 o 
  -8   6   7       17.58       20.22      7.81 o 
  -7   6   7        3.58        4.84      7.60 o 
  -6   6   7        4.78        9.36      7.52 o 
  -5   6   7       12.22       18.67      7.46 o 
  -4   6   7        1.00        6.40      7.29 o 
  -3   6   7        0.03        4.17      7.19 o 
  -2   6   7       21.55       21.86      7.29 o 
  -1   6   7       10.65       13.43      9.10 o 
   0   6   7       16.97       12.56      8.93 o 
   1   6   7       17.88       26.59      9.32 o 
   2   6   7       25.02       29.41      8.98 o 
   3   6   7       32.95       31.51      8.92 o 
   4   6   7        1.26        4.17      8.89 o 
   5   6   7        1.60        7.14      8.88 o 
   6   6   7       18.77       21.45      7.95 o 
   7   6   7        0.45        1.75      6.81 o 
   8   6   7        2.29        1.86      6.44 o 
   9   6   7        2.07       -5.55      8.72 o 
  -8   7   7        0.02        1.48     10.05 o 
  -7   7   7       80.10       90.21     11.20 o 
  -6   7   7       59.03       55.44     10.61 o 
  -5   7   7       25.67       27.50      9.63 o 
  -4   7   7        7.05        7.32      9.42 o 
  -3   7   7        0.71        3.45      8.99 o 
  -2   7   7        0.05        4.77      8.97 o 
  -1   7   7        0.87        5.11      8.92 o 
   0   7   7        0.01        5.42      9.15 o 
   1   7   7        0.28        0.10      8.67 o 
   2   7   7        6.33       11.12      9.03 o 
   3   7   7       15.75       18.41      9.04 o 
   4   7   7       33.76       37.08     10.82 o 
   5   7   7        3.03        7.21      8.74 o 
   6   7   7        2.04       10.35      9.11 o 
   7   7   7        3.38        8.56      6.82 o 
   8   7   7        1.10       -1.15     11.16 o 
  -5   8   7       30.08       30.30     10.11 o 
  -4   8   7        0.17        4.40      9.40 o 
  -3   8   7        6.01        8.25      9.40 o 
  -2   8   7        1.63        2.73      9.75 o 
  -1   8   7        0.02       -1.82      9.00 o 
   0   8   7        1.44        6.38      9.14 o 
   1   8   7        2.05        6.17      9.11 o 
   2   8   7        8.68       11.52      9.11 o 
   3   8   7        5.17       -2.24      9.08 o 
   4   8   7        6.53        7.88      9.09 o 
   5   8   7       10.19       15.51      9.23 o 
  -8   0   8        1.28        7.83     12.89 o 
  -7   0   8       15.67       -4.10     12.84 o 
  -6   0   8       20.97       22.29     13.58 o 
  -5   0   8       44.97       28.95     13.05 o 
  -4   0   8       19.70       10.30     12.78 o 
  -3   0   8        1.50       -0.50     12.88 o 
  -2   0   8        0.90        4.39     13.07 o 
  -1   0   8        1.19       12.21     13.14 o 
   0   0   8       39.30       39.97     14.95 o 
   1   0   8      166.21      150.30     16.12 o 
   2   0   8       88.55       78.44     15.68 o 
   3   0   8      154.97      155.67     16.16 o 
   4   0   8        5.79       14.79     13.58 o 
   5   0   8        6.08       20.71     14.40 o 
   6   0   8       17.52       24.68     14.33 o 
   7   0   8       80.88       70.13     14.50 o 
   8   0   8      108.25      112.69     10.39 o 
  -8   1   8       19.46       13.18      9.44 o 
  -7   1   8        0.12        2.23      9.42 o 
  -6   1   8        2.45        3.96      9.03 o 
  -5   1   8        4.44       10.47      8.95 o 
  -4   1   8        1.29        9.13      9.53 o 
  -3   1   8        3.65        4.89      9.46 o 
  -2   1   8        0.04        4.38      9.42 o 
  -1   1   8       63.95       50.88      9.86 o 
   0   1   8       15.10       11.33      9.48 o 
   1   1   8        0.52        4.08     10.00 o 
   2   1   8       11.08        9.30      7.53 o 
   3   1   8       32.09       29.04      7.98 o 
   4   1   8      122.10      101.23      8.80 o 
   5   1   8        1.90       17.34      7.77 o 
   6   1   8       15.82       20.74      7.80 o 
   7   1   8        4.82       14.58      7.65 o 
   8   1   8        1.72       24.21      7.43 o 
  -8   2   8       21.27       25.61     13.22 o 
  -7   2   8        0.06        3.99      9.79 o 
  -6   2   8       50.48       51.49     10.25 o 
  -5   2   8        7.34       20.19      9.62 o 
  -4   2   8        5.20        4.80      9.44 o 
  -3   2   8        3.12        7.73      9.15 o 
  -2   2   8       13.13       17.92      8.98 o 
  -1   2   8       19.80       17.05      6.22 o 
   0   2   8       15.36       19.57      6.35 o 
   1   2   8       25.38       20.05      6.32 o 
   2   2   8        6.71        6.11      7.57 o 
   3   2   8        1.64        2.79      7.57 o 
   4   2   8        0.16        1.32      7.68 o 
   5   2   8        7.97        6.48      7.70 o 
   6   2   8        7.77        8.60      7.73 o 
   7   2   8        8.86       25.76      7.82 o 
  -7   3   8        6.82       13.73      9.92 o 
  -6   3   8        0.10        8.84      9.79 o 
  -5   3   8        0.00        7.10      9.91 o 
  -4   3   8        1.14        9.52      9.83 o 
  -3   3   8        0.23       10.98      7.69 o 
  -2   3   8        4.25        5.51      7.50 o 
  -1   3   8        0.05        8.07      7.31 o 
   0   3   8        1.38        3.70      7.35 o 
   1   3   8        0.01       -2.89      7.57 o 
   2   3   8        3.92        4.75      6.42 o 
   3   3   8        0.11        2.09      6.32 o 
   4   3   8       16.16       16.45      6.30 o 
   5   3   8        0.41        6.40      6.28 o 
   6   3   8        6.06        7.96      7.53 o 
   7   3   8        0.02        0.81     12.98 o 
  -6   4   8        4.29       13.01     12.93 o 
  -5   4   8        0.88        7.61     10.05 o 
  -4   4   8        2.15        6.74      7.92 o 
  -3   4   8        0.71        5.76      7.73 o 
  -2   4   8        0.11        2.49      7.46 o 
  -1   4   8        0.56        2.14      7.54 o 
   0   4   8        7.13       11.76      7.75 o 
   1   4   8        0.03        3.05      7.26 o 
   2   4   8        3.02        9.30      7.47 o 
   3   4   8        0.38        2.70      6.68 o 
   4   4   8        0.50       -0.44      6.49 o 
   5   4   8        3.12        5.62      7.50 o 
   6   4   8        0.63       -2.95     12.92 o 
  -4   5   8        0.35        8.33     14.15 o 
  -3   5   8       12.88       19.31      8.00 o 
  -2   5   8        1.71        6.80      7.73 o 
  -1   5   8        3.22       11.82      7.66 o 
   0   5   8       18.88       23.30      7.76 o 
   1   5   8        2.08        8.27      7.76 o 
   2   5   8        0.00        3.48      9.53 o 
   3   5   8        0.48        9.75      9.63 o 
                                                 
